# Supplementary material for: Systems Biology Studies of Adult Paragonimus Lung Flukes Facilitate the Identification of Immunodominant Parasite Antigens
Source: PLoS Negl Trop Dis. 2014 Oct 16;8(10):e3242. doi: 10.1371/journal.pntd.0003242 (PMC4199545; doi:10.1371/journal.pntd.0003242)
Supplement: Table S2 — Annotation of the P. kellicotti transcriptome assembly. Information on the annotation of assembled transcripts is provided here. This includes the top NR BLASTX hit, InterPro protein domains, gene ontology terms, KEGG orthologous groups, biochemical pathways, pathway modules, transmembrane domains and secretion signals. The numbers of MS peptides and spectral counts associated with each transcript are also provided. (DOCX) [file pntd.0003242.s002.docx]

## Sheet: Sheet1
Genetic Locus	Transcript ID	Length of Predicted Protein (aa)	NR BLAST Hit	InterProScan				KEGG Database				Phobius			MS Analysis of Total Worm Homogenate		MS Analysis of Immunoprecipitate
				InterPro Domain	Molecular Function	Biological Process	Cellular Component	Enzyme Commission #	Orthologous Group	Biochemical Pathway	Pathway Module	Secretion Peptide	Transmembrane Domain	SP no TM	Unique Peptides	Spectral Count	Unique Peptides	Spectral Count
Pk00001	Pk00001_txpt1	62	---	---	---	---	---	-	-	-	-	---	Y	---	---	---	---	---
Pk00001	Pk00001_txpt2	111	---	---	---	---	---	-	-	-	-	---	Y	---	---	---	---	---
Pk00002	Pk00002_txpt1	59	---	---	---	---	---	-	-	-	-	---	---	---	---	---	---	---
Pk00002	Pk00002_txpt2	45	---	---	---	---	---	-	-	-	-	---	---	---	---	---	---	---
Pk00003	Pk00003_txpt1	62	---	---	---	---	---	-	-	-	-	---	---	---	---	---	---	---
Pk00004	Pk00004_txpt1	34	gi|358255321|dbj|GAA57032.1| calumenin-B [Clonorchis sinensis]	---	---	---	---	-	-	-	-	---	---	---	---	---	---	---
Pk00005	Pk00005_txpt1	243	gi|358339043|dbj|GAA47174.1| propionyl-CoA synthetase [Clonorchis sinensis]	IPR000873: AMP-dependent synthetase/ligase;	GO:0003824: catalytic activity;	GO:0008152: metabolic process;	---	6.2.1.17	K01908	ko00640	-	---	---	---	---	---	---	---
Pk00006	Pk00006_txpt1	117	gi|358339043|dbj|GAA47174.1| propionyl-CoA synthetase [Clonorchis sinensis]	IPR000873: AMP-dependent synthetase/ligase; IPR020845: AMP-binding, conserved site;	GO:0003824: catalytic activity;	GO:0008152: metabolic process;	---	6.2.1.17	K01908	ko00640	-	---	---	---	---	---	---	---
Pk00007	Pk00007_txpt1	71	---	---	---	---	---	-	-	-	-	---	---	---	---	---	---	---
Pk00008	Pk00008_txpt1	41	---	---	---	---	---	-	-	-	-	---	---	---	---	---	---	---
Pk00009	Pk00009_txpt1	131	---	---	---	---	---	-	-	-	-	---	---	---	---	---	---	---
Pk00009	Pk00009_txpt2	98	---	---	---	---	---	-	-	-	-	---	Y	---	---	---	---	---
Pk00010	Pk00010_txpt1	193	gi|358256227|dbj|GAA57722.1| hypothetical protein CLF_113123 [Clonorchis sinensis]	---	---	---	---	-	-	-	-	---	---	---	---	---	---	---
Pk00010	Pk00010_txpt2	239	gi|556520090|emb|CDJ23366.1| hypothetical protein EgrG_002032500 [Echinococcus granulosus]	---	---	---	---	-	-	-	-	---	---	---	---	---	---	---
Pk00010	Pk00010_txpt3	272	gi|358256131|dbj|GAA57664.1| hypothetical protein CLF_113042 [Clonorchis sinensis]	IPR011992: EF-hand-like domain;	GO:0005509: calcium ion binding;	---	---	-	-	-	-	---	---	---	---	---	---	---
Pk00010	Pk00010_txpt4	56	---	---	---	---	---	-	-	-	-	---	---	---	---	---	---	---
Pk00011	Pk00011_txpt1	291	---	---	---	---	---	-	-	-	-	---	---	---	---	---	---	---
Pk00012	Pk00012_txpt1	56	---	---	---	---	---	-	-	-	-	---	---	---	---	---	---	---
Pk00012	Pk00012_txpt2	118	gi|358253994|dbj|GAA54028.1| transmembrane protein 164 [Clonorchis sinensis]	---	---	---	---	-	-	-	-	Y	Y	---	---	---	---	---
Pk00012	Pk00012_txpt3	52	---	---	---	---	---	-	-	-	-	---	Y	---	---	---	---	---
Pk00013	Pk00013_txpt1	94	gi|358333709|dbj|GAA52184.1| metabotropic X receptor [Clonorchis sinensis]	---	---	---	---	-	K04611	-	-	---	---	---	---	---	---	---
Pk00013	Pk00013_txpt2	216	gi|358333709|dbj|GAA52184.1| metabotropic X receptor [Clonorchis sinensis]	IPR001828: Extracellular ligand-binding receptor;	---	---	---	-	K04611	-	-	---	---	---	---	---	---	---
Pk00013	Pk00013_txpt3	47	gi|358333709|dbj|GAA52184.1| metabotropic X receptor [Clonorchis sinensis]	---	---	---	---	-	-	-	-	---	---	---	---	---	---	---
Pk00014	Pk00014_txpt1	274	gi|358333709|dbj|GAA52184.1| metabotropic X receptor [Clonorchis sinensis]	IPR000337: GPCR, family 3; IPR017978: GPCR, family 3, C-terminal;	GO:0004930: G-protein coupled receptor activity;	GO:0007186: G-protein coupled receptor protein signaling pathway;	GO:0016021: integral to membrane;	-	K04605 K04607 K04608 K04611	ko04080 ko04724 ko04742 ko05030	-	---	Y	---	---	---	---	---
Pk00015	Pk00015_txpt1	112	gi|256072809|ref|XP_002572726.1| metabotropic glutamate receptor [Schistosoma mansoni]	IPR011500: GPCR, family 3, nine cysteines domain;	GO:0004930: G-protein coupled receptor activity;	GO:0007186: G-protein coupled receptor protein signaling pathway;	---	-	K04603 K04604 K04605 K04607 K04608 K04611	ko04020 ko04080 ko04540 ko04720 ko04723 ko04724 ko04730 ko04742 ko04915 ko05016 ko05030	-	---	Y	---	---	---	---	---
Pk00016	Pk00016_txpt1	153	---	---	---	---	---	-	-	-	-	---	---	---	---	---	---	---
Pk00016	Pk00016_txpt2	177	---	---	---	---	---	-	-	-	-	---	---	---	---	---	---	---
Pk00016	Pk00016_txpt3	75	---	---	---	---	---	-	-	-	-	---	---	---	---	---	---	---
Pk00016	Pk00016_txpt4	199	---	---	---	---	---	-	-	-	-	---	---	---	---	---	---	---
Pk00017	Pk00017_txpt1	79	gi|358333709|dbj|GAA52184.1| metabotropic X receptor [Clonorchis sinensis]	---	---	---	---	-	K04611	-	-	---	---	---	---	---	---	---
Pk00018	Pk00018_txpt1	75	---	---	---	---	---	-	-	-	-	---	---	---	---	---	---	---
Pk00019	Pk00019_txpt1	39	gi|76162629|gb|AAX30582.2| SJCHGC05284 protein [Schistosoma japonicum]	---	---	---	---	-	-	-	-	---	---	---	---	---	---	---
Pk00020	Pk00020_txpt1	57	gi|254587315|emb|CAX83714.1| reverse transcriptase [Schistosoma japonicum]	---	---	---	---	-	-	-	-	---	---	---	---	---	---	---
Pk00021	Pk00021_txpt1	129	gi|358341861|dbj|GAA49432.1| ankyrin-2, partial [Clonorchis sinensis]	IPR002110: Ankyrin repeat; IPR020683: Ankyrin repeat-containing domain;	GO:0005515: protein binding;	---	---	-	K07126 K10380	ko05205	-	---	---	---	4	31	---	---
Pk00021	Pk00021_txpt2	189	gi|358341861|dbj|GAA49432.1| ankyrin-2, partial [Clonorchis sinensis]	IPR002110: Ankyrin repeat; IPR020683: Ankyrin repeat-containing domain;	GO:0005515: protein binding;	---	---	-	K10380	ko05205	-	---	---	---	8	77	---	---
Pk00021	Pk00021_txpt3	292	gi|358341861|dbj|GAA49432.1| ankyrin-2, partial [Clonorchis sinensis]	IPR002110: Ankyrin repeat; IPR020683: Ankyrin repeat-containing domain;	GO:0005515: protein binding;	---	---	-	K10380	ko05205	-	---	---	---	7	21	---	---
Pk00021	Pk00021_txpt4	317	gi|358341861|dbj|GAA49432.1| ankyrin-2, partial [Clonorchis sinensis]	IPR002110: Ankyrin repeat; IPR020683: Ankyrin repeat-containing domain;	GO:0005515: protein binding;	---	---	-	K10380	ko05205	-	---	---	---	13	80	---	---
Pk00021	Pk00021_txpt5	317	gi|358341861|dbj|GAA49432.1| ankyrin-2, partial [Clonorchis sinensis]	IPR002110: Ankyrin repeat; IPR020683: Ankyrin repeat-containing domain;	GO:0005515: protein binding;	---	---	-	K10380	ko05205	-	---	---	---	---	---	---	---
Pk00021	Pk00021_txpt6	257	gi|358341861|dbj|GAA49432.1| ankyrin-2, partial [Clonorchis sinensis]	IPR002110: Ankyrin repeat; IPR020683: Ankyrin repeat-containing domain;	GO:0005515: protein binding;	---	---	-	K07126 K10380 K15503	ko05205	-	---	---	---	4	31	---	---
Pk00022	Pk00022_txpt1	186	gi|358341861|dbj|GAA49432.1| ankyrin-2, partial [Clonorchis sinensis]	---	---	---	---	-	K10380	ko05205	-	---	---	---	5	25	---	---
Pk00023	Pk00023_txpt1	282	gi|358341861|dbj|GAA49432.1| ankyrin-2, partial [Clonorchis sinensis]	IPR000906: ZU5;	---	---	---	-	K10380	ko05205	-	---	---	---	12	74	---	---
Pk00024	Pk00024_txpt1	183	gi|358341861|dbj|GAA49432.1| ankyrin-2, partial [Clonorchis sinensis]	IPR000488: Death; IPR011029: DEATH-like;	GO:0005515: protein binding;	GO:0007165: signal transduction;	---	-	-	-	-	---	---	---	3	11	---	---
Pk00024	Pk00024_txpt2	53	---	---	---	---	---	-	-	-	-	---	---	---	---	---	---	---
Pk00024	Pk00024_txpt3	220	gi|256076572|ref|XP_002574585.1| hypothetical protein [Schistosoma mansoni]	---	---	---	---	-	-	-	-	---	---	---	---	---	---	---
Pk00024	Pk00024_txpt4	53	---	---	---	---	---	-	-	-	-	---	---	---	---	---	---	---
Pk00024	Pk00024_txpt5	157	gi|256076572|ref|XP_002574585.1| hypothetical protein [Schistosoma mansoni]	---	---	---	---	-	-	-	-	---	---	---	---	---	---	---
Pk00024	Pk00024_txpt6	158	gi|256076572|ref|XP_002574585.1| hypothetical protein [Schistosoma mansoni]	---	---	---	---	-	-	-	-	---	---	---	---	---	---	---
Pk00024	Pk00024_txpt7	81	---	---	---	---	---	-	-	-	-	---	---	---	---	---	---	---
Pk00025	Pk00025_txpt1	85	---	IPR018247: EF-Hand 1, calcium-binding site;	---	---	---	-	-	-	-	---	---	---	---	---	---	---
Pk00025	Pk00025_txpt2	180	gi|358342540|dbj|GAA49983.1| tegument antigen [Clonorchis sinensis]	IPR001372: Dynein light chain, type 1/2; IPR011992: EF-hand-like domain; IPR018247: EF-Hand 1, calcium-binding site;	GO:0005509: calcium ion binding;	GO:0007017: microtubule-based process;	GO:0005875: microtubule associated complex;	-	-	-	-	---	---	---	21	148	---	---
Pk00026	Pk00026_txpt1	161	gi|256072690|ref|XP_002572667.1| zinc finger protein [Schistosoma mansoni]	IPR013087: Zinc finger, C2H2-type/integrase, DNA-binding;	GO:0003676: nucleic acid binding;	---	---	-	K09222 K09228 K10500 K11432	ko04110 ko05016 ko05202	-	---	---	---	---	---	---	---
Pk00026	Pk00026_txpt2	114	gi|76155965|gb|AAX27216.2| SJCHGC08690 protein [Schistosoma japonicum]	IPR007087: Zinc finger, C2H2-type; IPR013087: Zinc finger, C2H2-type/integrase, DNA-binding; IPR015880: Zinc finger, C2H2-like;	GO:0003676: nucleic acid binding; GO:0008270: zinc ion binding;	---	GO:0005622: intracellular;	-	K09191 K09201 K09221 K09223 K09228 K10055 K10518 K11516	ko05200 ko05202 ko05221	-	---	---	---	---	---	---	---
Pk00026	Pk00026_txpt3	59	---	---	---	---	---	-	-	-	-	---	Y	---	---	---	---	---
Pk00026	Pk00026_txpt4	174	gi|256072690|ref|XP_002572667.1| zinc finger protein [Schistosoma mansoni]	IPR007087: Zinc finger, C2H2-type; IPR013087: Zinc finger, C2H2-type/integrase, DNA-binding; IPR015880: Zinc finger, C2H2-like;	GO:0003676: nucleic acid binding; GO:0008270: zinc ion binding;	---	GO:0005622: intracellular;	-	K02215 K09222 K09223 K09228 K09229 K09230 K09231 K10500 K11432 K12458	ko04110 ko04320 ko04722 ko05016 ko05202	-	---	---	---	---	---	---	---
Pk00027	Pk00027_txpt1	39	---	---	---	---	---	-	-	-	-	---	---	---	---	---	---	---
Pk00028	Pk00028_txpt1	41	---	---	---	---	---	-	-	-	-	---	---	---	---	---	---	---
Pk00028	Pk00028_txpt2	104	gi|67625719|tpe|CAJ00247.1| TPA: reverse transcriptase [Schistosoma mansoni]	---	---	---	---	-	-	-	-	---	---	---	---	---	---	---
Pk00028	Pk00028_txpt3	135	---	---	---	---	---	-	-	-	-	---	---	---	---	---	---	---
Pk00028	Pk00028_txpt4	184	gi|254587315|emb|CAX83714.1| reverse transcriptase [Schistosoma japonicum]	---	---	---	---	2.4.1.68	K00717	ko00510 ko00513 ko00533 ko05202	M00075	---	Y	---	---	---	---	---
Pk00029	Pk00029_txpt1	317	gi|358335539|dbj|GAA31256.2| E3 ubiquitin-protein ligase Bre1 [Clonorchis sinensis]	---	---	---	---	6.3.2.19	K09291 K10696	ko03013 ko04011 ko05200 ko05216	M00427	---	---	---	---	---	---	---
Pk00029	Pk00029_txpt2	57	gi|76154957|gb|AAX26344.2| SJCHGC05730 protein [Schistosoma japonicum]	---	---	---	---	-	-	-	-	---	---	---	---	---	---	---
Pk00029	Pk00029_txpt3	317	gi|358335539|dbj|GAA31256.2| E3 ubiquitin-protein ligase Bre1 [Clonorchis sinensis]	---	---	---	---	6.3.2.19	K09291 K10696	ko03013 ko04011 ko05200 ko05216	M00427	---	---	---	---	---	---	---
Pk00030	Pk00030_txpt1	77	---	---	---	---	---	-	-	-	-	---	---	---	---	---	---	---
Pk00031	Pk00031_txpt1	127	---	---	---	---	---	-	-	-	-	---	---	---	---	---	---	---
Pk00031	Pk00031_txpt2	137	gi|358335539|dbj|GAA31256.2| E3 ubiquitin-protein ligase Bre1 [Clonorchis sinensis]	---	---	---	---	-	-	-	-	---	---	---	---	---	---	---
Pk00031	Pk00031_txpt3	215	---	---	---	---	---	-	-	-	-	---	---	---	---	---	---	---
Pk00031	Pk00031_txpt4	65	---	---	---	---	---	-	-	-	-	---	---	---	---	---	---	---
Pk00032	Pk00032_txpt1	122	gi|358334610|dbj|GAA53072.1| methyltransferase-like protein 16, partial [Clonorchis sinensis]	---	---	---	---	-	-	-	-	---	---	---	---	---	---	---
Pk00033	Pk00033_txpt1	54	---	---	---	---	---	-	-	-	-	---	---	---	---	---	---	---
Pk00034	Pk00034_txpt1	145	gi|358334610|dbj|GAA53072.1| methyltransferase-like protein 16, partial [Clonorchis sinensis]	IPR010286: S-adenosyl-L-methionine dependent methyltransferase, predicted;	GO:0008168: methyltransferase activity;	---	---	-	K11393	-	-	---	---	---	---	---	---	---
Pk00034	Pk00034_txpt2	163	gi|358334610|dbj|GAA53072.1| methyltransferase-like protein 16, partial [Clonorchis sinensis]	IPR010286: S-adenosyl-L-methionine dependent methyltransferase, predicted;	GO:0008168: methyltransferase activity;	---	---	2.1.1.181	K06970 K11393	-	-	---	---	---	---	---	---	---
Pk00035	Pk00035_txpt1	43	---	---	---	---	---	-	-	-	-	---	---	---	---	---	---	---
Pk00035	Pk00035_txpt2	65	---	---	---	---	---	-	-	-	-	---	---	---	---	---	---	---
Pk00036	Pk00036_txpt1	51	---	---	---	---	---	-	-	-	-	---	---	---	---	---	---	---
Pk00037	Pk00037_txpt1	317	gi|256084128|ref|XP_002578284.1| SLAP [Schistosoma mansoni]	---	---	---	---	-	-	-	-	---	---	---	---	---	---	---
Pk00037	Pk00037_txpt2	317	gi|256084128|ref|XP_002578284.1| SLAP [Schistosoma mansoni]	---	---	---	---	-	-	-	-	---	---	---	---	---	---	---
Pk00037	Pk00037_txpt3	77	gi|358339789|dbj|GAA47783.1| hypothetical protein CLF_100795 [Clonorchis sinensis]	---	---	---	---	-	-	-	-	---	---	---	---	---	---	---
Pk00037	Pk00037_txpt4	317	gi|256084128|ref|XP_002578284.1| SLAP [Schistosoma mansoni]	IPR000253: Forkhead-associated (FHA) domain; IPR008984: SMAD/FHA domain;	GO:0005515: protein binding;	---	---	2.7.11.1	K08805	-	-	---	---	---	---	---	---	---
Pk00037	Pk00037_txpt5	83	---	---	---	---	---	-	-	-	-	---	---	---	---	---	---	---
Pk00037	Pk00037_txpt6	152	---	---	---	---	---	-	-	-	-	---	---	---	---	---	---	---
Pk00038	Pk00038_txpt1	107	gi|226479256|emb|CAX73123.1| F-box only protein 42 [Schistosoma japonicum]	---	---	---	---	-	K10317	-	-	---	---	---	---	---	---	---
Pk00039	Pk00039_txpt1	68	gi|358335884|dbj|GAA54478.1| F-box only protein 42 [Clonorchis sinensis]	---	---	---	---	-	K10317	-	-	---	---	---	---	---	---	---
Pk00039	Pk00039_txpt2	106	gi|358335884|dbj|GAA54478.1| F-box only protein 42 [Clonorchis sinensis]	---	---	---	---	-	K10317	-	-	---	---	---	---	---	---	---
Pk00039	Pk00039_txpt3	154	---	---	---	---	---	-	-	-	-	---	---	---	---	---	---	---
Pk00039	Pk00039_txpt4	166	---	---	---	---	---	-	-	-	-	---	---	---	---	---	---	---
Pk00039	Pk00039_txpt5	105	gi|358335884|dbj|GAA54478.1| F-box only protein 42 [Clonorchis sinensis]	---	---	---	---	-	K10317	-	-	---	---	---	---	---	---	---
Pk00040	Pk00040_txpt1	89	gi|358335884|dbj|GAA54478.1| F-box only protein 42 [Clonorchis sinensis]	---	---	---	---	-	K10317	-	-	---	---	---	---	---	---	---
Pk00041	Pk00041_txpt1	213	gi|358341856|dbj|GAA33860.2| histone H2A [Clonorchis sinensis]	---	---	---	---	-	-	-	-	---	Y	---	---	---	---	---
Pk00041	Pk00041_txpt2	160	---	---	---	---	---	-	-	-	-	Y	Y	---	---	---	---	---
Pk00042	Pk00042_txpt1	44	---	---	---	---	---	-	-	-	-	---	---	---	---	---	---	---
Pk00042	Pk00042_txpt2	50	---	---	---	---	---	-	-	-	-	---	Y	---	---	---	---	---
Pk00043	Pk00043_txpt1	49	---	---	---	---	---	-	-	-	-	---	---	---	---	---	---	---
Pk00043	Pk00043_txpt2	49	---	---	---	---	---	-	-	-	-	---	---	---	---	---	---	---
Pk00043	Pk00043_txpt3	59	---	---	---	---	---	-	-	-	-	---	---	---	---	---	---	---
Pk00044	Pk00044_txpt1	34	---	---	---	---	---	-	-	-	-	---	---	---	---	---	---	---
Pk00045	Pk00045_txpt1	45	---	---	---	---	---	-	-	-	-	---	---	---	---	---	---	---
Pk00046	Pk00046_txpt1	250	---	---	---	---	---	-	-	-	-	---	---	---	---	---	---	---
Pk00046	Pk00046_txpt2	174	---	---	---	---	---	-	-	-	-	---	---	---	---	---	---	---
Pk00047	Pk00047_txpt1	154	gi|5597017|gb|AAC24982.2| reverse transcriptase [synthetic construct]	---	---	---	---	-	-	-	-	---	---	---	---	---	---	---
Pk00048	Pk00048_txpt1	51	---	---	---	---	---	-	-	-	-	---	---	---	---	---	---	---
Pk00049	Pk00049_txpt1	151	---	---	---	---	---	-	-	-	-	---	---	---	---	---	---	---
Pk00049	Pk00049_txpt2	65	---	---	---	---	---	-	-	-	-	---	---	---	---	---	---	---
Pk00049	Pk00049_txpt3	96	gi|358255328|dbj|GAA57037.1| activated CDC42 kinase 1 [Clonorchis sinensis]	---	---	---	---	-	-	-	-	---	---	---	---	---	---	---
Pk00050	Pk00050_txpt1	185	gi|358255328|dbj|GAA57037.1| activated CDC42 kinase 1 [Clonorchis sinensis]	IPR001452: Src homology-3 domain; IPR011511: Variant SH3;	GO:0005515: protein binding;	---	---	2.7.10.2 2.7.11.1	K08886	-	-	---	---	---	---	---	---	---
Pk00050	Pk00050_txpt2	298	gi|358255328|dbj|GAA57037.1| activated CDC42 kinase 1 [Clonorchis sinensis]	IPR000719: Protein kinase, catalytic domain; IPR001245: Serine-threonine/tyrosine-protein kinase; IPR002290: Serine/threonine-protein kinase domain; IPR008266: Tyrosine-protein kinase, active site; IPR011009: Protein kinase-like domain; IPR020635: Tyrosine-protein kinase, catalytic domain;	GO:0004672: protein kinase activity; GO:0004674: protein serine/threonine kinase activity; GO:0004713: protein tyrosine kinase activity; GO:0005524: ATP binding; GO:0016772: transferase activity, transferring phosphorus-containing groups;	GO:0006468: protein phosphorylation;	---	2.7.10.1 2.7.10.2 2.7.11.1	K04361 K05126 K05704 K05854 K05856 K08252 K08885 K08886 K08892 K08893 K17512	ko04010 ko04012 ko04013 ko04020 ko04060 ko04062 ko04064 ko04066 ko04144 ko04151 ko04320 ko04370 ko04380 ko04510 ko04520 ko04530 ko04540 ko04650 ko04660 ko04662 ko04664 ko04666 ko04727 ko04730 ko04810 ko04912 ko04915 ko04917 ko05100 ko05120 ko05131 ko05152 ko05160 ko05161 ko05166 ko05169 ko05200 ko05203 ko05205 ko05206 ko05212 ko05213 ko05214 ko05215 ko05216 ko05218 ko05219 ko05223 ko05340	-	---	---	---	---	---	---	---
Pk00050	Pk00050_txpt3	178	gi|358255328|dbj|GAA57037.1| activated CDC42 kinase 1 [Clonorchis sinensis]	IPR001452: Src homology-3 domain;	GO:0005515: protein binding;	---	---	2.7.10.2 2.7.11.1	K08886	-	-	---	---	---	---	---	---	---
Pk00050	Pk00050_txpt4	180	gi|358255328|dbj|GAA57037.1| activated CDC42 kinase 1 [Clonorchis sinensis]	IPR001452: Src homology-3 domain; IPR011511: Variant SH3;	GO:0005515: protein binding;	---	---	2.7.10.2 2.7.11.1	K08885 K08886	-	-	---	---	---	---	---	---	---
Pk00051	Pk00051_txpt1	52	---	---	---	---	---	-	-	-	-	---	Y	---	---	---	---	---
Pk00052	Pk00052_txpt1	82	gi|29841026|gb|AAP06039.1| SJCHGC02444 protein [Schistosoma japonicum]	---	---	---	---	-	K06174	-	-	---	---	---	---	---	---	---
Pk00052	Pk00052_txpt2	90	gi|29841026|gb|AAP06039.1| SJCHGC02444 protein [Schistosoma japonicum]	---	---	---	---	-	K06174	-	-	---	---	---	---	---	---	---
Pk00053	Pk00053_txpt1	163	gi|358254416|dbj|GAA55212.1| ATP-binding cassette sub-family E member 1 [Clonorchis sinensis]	IPR001450: 4Fe-4S binding domain; IPR007209: RNase L inhibitor RLI, possible metal-binding domain; IPR013283: ABC transporter, ABCE; IPR017896: 4Fe-4S ferredoxin, iron-sulpur binding domain; IPR017900: 4Fe-4S ferredoxin, iron-sulphur binding, conserved site;	GO:0009055: electron carrier activity; GO:0051536: iron-sulfur cluster binding;	---	---	-	K06174	-	-	---	---	---	5	27	---	---
Pk00053	Pk00053_txpt2	224	gi|358254416|dbj|GAA55212.1| ATP-binding cassette sub-family E member 1 [Clonorchis sinensis] gi|470614112|ref|XP_004316570.1| PREDICTED: ATP-binding cassette sub-family E member 1 [Tursiops truncatus]	IPR003439: ABC transporter-like;	GO:0005524: ATP binding; GO:0016887: ATPase activity;	---	---	-	K06174	-	-	---	---	---	---	---	---	---
Pk00053	Pk00053_txpt3	263	gi|358254416|dbj|GAA55212.1| ATP-binding cassette sub-family E member 1 [Clonorchis sinensis]	IPR003439: ABC transporter-like;	GO:0005524: ATP binding; GO:0016887: ATPase activity;	---	---	-	K06174	-	-	---	---	---	14	83	---	---
Pk00053	Pk00053_txpt4	79	gi|256071128|ref|XP_002571893.1| ATP-binding cassette sub-family E (oabp) member [Schistosoma mansoni]	IPR003439: ABC transporter-like;	GO:0005524: ATP binding; GO:0016887: ATPase activity;	---	---	-	K06174	-	-	---	---	---	4	17	---	---
Pk00053	Pk00053_txpt5	159	gi|358254416|dbj|GAA55212.1| ATP-binding cassette sub-family E member 1 [Clonorchis sinensis]	IPR001450: 4Fe-4S binding domain; IPR013283: ABC transporter, ABCE; IPR017896: 4Fe-4S ferredoxin, iron-sulpur binding domain; IPR017900: 4Fe-4S ferredoxin, iron-sulphur binding, conserved site;	GO:0009055: electron carrier activity; GO:0051536: iron-sulfur cluster binding;	---	---	-	K06174	-	-	---	---	---	---	---	---	---
Pk00053	Pk00053_txpt6	255	gi|358254416|dbj|GAA55212.1| ATP-binding cassette sub-family E member 1 [Clonorchis sinensis]	IPR003439: ABC transporter-like;	GO:0005524: ATP binding; GO:0016887: ATPase activity;	---	---	-	K06174	-	-	---	---	---	---	---	---	---
Pk00054	Pk00054_txpt1	111	---	---	---	---	---	-	-	-	-	---	---	---	---	---	---	---
Pk00054	Pk00054_txpt2	75	---	---	---	---	---	-	-	-	-	---	---	---	---	---	---	---
Pk00055	Pk00055_txpt1	64	---	---	---	---	---	-	-	-	-	---	Y	---	---	---	---	---
Pk00056	Pk00056_txpt1	92	gi|358342031|dbj|GAA49586.1| coiled-coil domain-containing protein 111 [Clonorchis sinensis]	IPR004340: DNA primase, UL52/UL70 type, Herpesviridae;	GO:0003896: DNA primase activity;	GO:0006260: DNA replication;	---	-	-	-	-	---	---	---	---	---	---	---
Pk00056	Pk00056_txpt2	68	gi|358342031|dbj|GAA49586.1| coiled-coil domain-containing protein 111 [Clonorchis sinensis]	IPR004340: DNA primase, UL52/UL70 type, Herpesviridae;	GO:0003896: DNA primase activity;	GO:0006260: DNA replication;	---	-	-	-	-	---	---	---	---	---	---	---
Pk00056	Pk00056_txpt3	105	gi|256087993|ref|XP_002580145.1| hypothetical protein [Schistosoma mansoni]	---	---	---	---	-	-	-	-	---	---	---	---	---	---	---
Pk00056	Pk00056_txpt4	104	gi|358342031|dbj|GAA49586.1| coiled-coil domain-containing protein 111 [Clonorchis sinensis]	---	---	---	---	-	-	-	-	---	---	---	---	---	---	---
Pk00056	Pk00056_txpt5	116	---	---	---	---	---	-	-	-	-	---	---	---	---	---	---	---
Pk00056	Pk00056_txpt6	173	gi|358342031|dbj|GAA49586.1| coiled-coil domain-containing protein 111 [Clonorchis sinensis]	---	---	---	---	-	-	-	-	---	---	---	---	---	---	---
Pk00056	Pk00056_txpt7	59	gi|256087993|ref|XP_002580145.1| hypothetical protein [Schistosoma mansoni]	---	---	---	---	-	-	-	-	---	---	---	---	---	---	---
Pk00056	Pk00056_txpt8	189	gi|358342031|dbj|GAA49586.1| coiled-coil domain-containing protein 111 [Clonorchis sinensis]	---	---	---	---	-	-	-	-	---	---	---	---	---	---	---
Pk00056	Pk00056_txpt9	132	gi|358342031|dbj|GAA49586.1| coiled-coil domain-containing protein 111 [Clonorchis sinensis]	---	---	---	---	-	-	-	-	---	---	---	---	---	---	---
Pk00056	Pk00056_txpt10	94	gi|256087993|ref|XP_002580145.1| hypothetical protein [Schistosoma mansoni]	---	---	---	---	-	-	-	-	---	---	---	---	---	---	---
Pk00057	Pk00057_txpt1	177	gi|256082381|ref|XP_002577435.1| nonsense-mediated mRNA decay protein 1 (rent1) [Schistosoma mansoni] gi|76155569|gb|AAX26862.2| SJCHGC04134 protein [Schistosoma japonicum]	IPR018999: RNA helicase UPF1, UPF2-interacting domain;	GO:0003677: DNA binding; GO:0004386: helicase activity; GO:0005524: ATP binding; GO:0008270: zinc ion binding;	GO:0000184: nuclear-transcribed mRNA catabolic process, nonsense-mediated decay;	GO:0005737: cytoplasm;	-	K14326	ko03013 ko03015	M00430	---	---	---	---	---	---	---
Pk00057	Pk00057_txpt2	317	gi|358341434|dbj|GAA49117.1| regulator of nonsense transcripts 1 [Clonorchis sinensis]	IPR006935: UvrABC complex, subunit B;	GO:0003677: DNA binding; GO:0005524: ATP binding; GO:0016787: hydrolase activity;	---	---	-	K14326	ko03013 ko03015	M00430	---	---	---	---	---	---	---
Pk00057	Pk00057_txpt3	104	gi|256082379|ref|XP_002577434.1| nonsense-mediated mRNA decay protein 1 (rent1) [Schistosoma mansoni]	---	---	---	---	-	K14326	ko03013 ko03015	M00430	---	---	---	---	---	---	---
Pk00058	Pk00058_txpt1	48	---	---	---	---	---	-	-	-	-	---	Y	---	---	---	---	---
Pk00059	Pk00059_txpt1	126	gi|226481521|emb|CAX73658.1| Regulator of nonsense transcripts 1 [Schistosoma japonicum]	---	---	---	---	-	K14326	ko03013 ko03015	M00430	---	---	---	---	---	---	---
Pk00059	Pk00059_txpt2	95	gi|226481521|emb|CAX73658.1| Regulator of nonsense transcripts 1 [Schistosoma japonicum]	---	---	---	---	-	K14326	ko03013 ko03015	M00430	---	---	---	---	---	---	---
Pk00060	Pk00060_txpt1	90	gi|358341434|dbj|GAA49117.1| regulator of nonsense transcripts 1 [Clonorchis sinensis]	---	---	---	---	-	K14326	ko03013 ko03015	M00430	---	---	---	---	---	---	---
Pk00060	Pk00060_txpt2	130	gi|226481519|emb|CAX73657.1| Egg protein CP82 [Schistosoma japonicum]	---	---	---	---	-	K14326	ko03013 ko03015	M00430	---	---	---	---	---	---	---
Pk00060	Pk00060_txpt3	113	gi|358341434|dbj|GAA49117.1| regulator of nonsense transcripts 1 [Clonorchis sinensis]	---	---	---	---	-	K14326	ko03013 ko03015	M00430	---	---	---	---	---	---	---
Pk00060	Pk00060_txpt4	77	---	---	---	---	---	-	-	-	-	---	---	---	---	---	---	---
Pk00060	Pk00060_txpt5	77	---	---	---	---	---	-	-	-	-	---	---	---	---	---	---	---
Pk00060	Pk00060_txpt6	113	gi|358341434|dbj|GAA49117.1| regulator of nonsense transcripts 1 [Clonorchis sinensis]	---	---	---	---	-	K14326	ko03013 ko03015	M00430	---	---	---	---	---	---	---
Pk00060	Pk00060_txpt7	94	gi|226481519|emb|CAX73657.1| Egg protein CP82 [Schistosoma japonicum]	---	---	---	---	-	K14326	ko03013 ko03015	M00430	---	---	---	---	---	---	---
Pk00061	Pk00061_txpt1	208	gi|358336217|dbj|GAA29832.2| probable tRNA (uracil-O(2)-)-methyltransferase [Clonorchis sinensis]	IPR011671: AdoMet-dependent methyltransferase, predicted;	GO:0008168: methyltransferase activity;	---	---	2.1.1.211	K15447	-	-	---	---	---	---	---	---	---
Pk00061	Pk00061_txpt2	282	gi|358336217|dbj|GAA29832.2| probable tRNA (uracil-O(2)-)-methyltransferase [Clonorchis sinensis]	---	---	---	---	2.1.1.211	K15447	-	-	---	---	---	---	---	---	---
Pk00061	Pk00061_txpt3	161	gi|358336217|dbj|GAA29832.2| probable tRNA (uracil-O(2)-)-methyltransferase [Clonorchis sinensis]	---	---	---	---	2.1.1.211	K15447	-	-	---	---	---	---	---	---	---
Pk00061	Pk00061_txpt4	262	gi|358336217|dbj|GAA29832.2| probable tRNA (uracil-O(2)-)-methyltransferase [Clonorchis sinensis]	IPR011671: AdoMet-dependent methyltransferase, predicted;	GO:0008168: methyltransferase activity;	---	---	2.1.1.211	K15447	-	-	---	---	---	---	---	---	---
Pk00061	Pk00061_txpt5	72	---	---	---	---	---	-	-	-	-	---	---	---	---	---	---	---
Pk00062	Pk00062_txpt1	62	gi|358332602|dbj|GAA27593.2| tropomodulin [Clonorchis sinensis]	IPR004934: Tropomodulin;	GO:0005523: tropomyosin binding;	---	GO:0005856: cytoskeleton;	-	K10370	-	-	---	---	---	---	---	---	---
Pk00062	Pk00062_txpt2	181	gi|358332602|dbj|GAA27593.2| tropomodulin [Clonorchis sinensis]	IPR004934: Tropomodulin;	GO:0005523: tropomyosin binding;	---	GO:0005856: cytoskeleton;	-	K10370	-	-	---	---	---	10	59	---	---
Pk00063	Pk00063_txpt1	239	gi|358337909|dbj|GAA43332.2| leucine-rich repeat-containing protein 68 homolog [Clonorchis sinensis]	---	---	---	---	-	K09257	-	-	---	---	---	---	---	---	---
Pk00063	Pk00063_txpt2	274	gi|358337909|dbj|GAA43332.2| leucine-rich repeat-containing protein 68 homolog [Clonorchis sinensis]	IPR003590: Leucine-rich repeat, ribonuclease inhibitor subtype;	---	---	---	-	-	-	-	---	---	---	---	---	---	---
Pk00063	Pk00063_txpt3	241	gi|358337909|dbj|GAA43332.2| leucine-rich repeat-containing protein 68 homolog [Clonorchis sinensis]	---	---	---	---	-	-	-	-	---	---	---	---	---	---	---
Pk00063	Pk00063_txpt4	114	---	---	---	---	---	-	-	-	-	---	---	---	---	---	---	---
Pk00064	Pk00064_txpt1	72	gi|358337909|dbj|GAA43332.2| leucine-rich repeat-containing protein 68 homolog [Clonorchis sinensis]	---	---	---	---	-	-	-	-	---	---	---	---	---	---	---
Pk00065	Pk00065_txpt1	93	gi|358340205|dbj|GAA48150.1| cysteine-rich hydrophobic domain 2 protein [Clonorchis sinensis]	IPR019383: Golgin subfamily A member 7/ERF4;	---	---	---	-	-	-	-	---	Y	---	---	---	---	---
Pk00065	Pk00065_txpt2	63	gi|358340205|dbj|GAA48150.1| cysteine-rich hydrophobic domain 2 protein [Clonorchis sinensis]	IPR019383: Golgin subfamily A member 7/ERF4;	---	---	---	-	-	-	-	---	---	---	---	---	---	---
Pk00066	Pk00066_txpt1	61	gi|256082981|ref|XP_002577729.1| hypothetical protein [Schistosoma mansoni]	---	---	---	---	3.1.26.5	K14525	ko03008 ko03013	-	---	---	---	---	---	---	---
Pk00066	Pk00066_txpt2	93	gi|256082981|ref|XP_002577729.1| hypothetical protein [Schistosoma mansoni]	---	---	---	---	3.1.26.5	K14525	ko03008 ko03013	-	---	---	---	---	---	---	---
Pk00066	Pk00066_txpt3	57	---	---	---	---	---	-	-	-	-	---	Y	---	---	---	---	---
Pk00067	Pk00067_txpt1	62	gi|358342522|dbj|GAA49970.1| ribonucleases P/MRP protein subunit RPP25 [Clonorchis sinensis]	---	---	---	---	-	-	-	-	---	---	---	---	---	---	---
Pk00068	Pk00068_txpt1	69	---	---	---	---	---	-	-	-	-	---	---	---	---	---	---	---
Pk00068	Pk00068_txpt2	157	gi|358333850|dbj|GAA28616.2| GTPase obg [Clonorchis sinensis]	IPR006169: GTP1/OBG subdomain; IPR014100: GTP-binding protein Obg/CgtA;	GO:0000287: magnesium ion binding; GO:0003924: GTPase activity; GO:0005525: GTP binding;	---	---	-	K03979	-	-	---	---	---	---	---	---	---
Pk00069	Pk00069_txpt1	175	gi|358338356|dbj|GAA33861.2| Ca(2+)/calmodulin-responsive adenylate cyclase [Clonorchis sinensis]	---	---	---	---	-	-	-	-	---	Y	---	---	---	---	---
Pk00069	Pk00069_txpt2	203	gi|358338356|dbj|GAA33861.2| Ca(2+)/calmodulin-responsive adenylate cyclase [Clonorchis sinensis]	---	---	---	---	-	-	-	-	---	---	---	---	---	---	---
Pk00070	Pk00070_txpt1	37	---	---	---	---	---	-	-	-	-	---	---	---	---	---	---	---
Pk00070	Pk00070_txpt2	67	---	---	---	---	---	-	-	-	-	---	---	---	---	---	---	---
Pk00071	Pk00071_txpt1	169	gi|358331944|dbj|GAA50691.1| protein phosphatase 2 (formerly 2A) regulatory subunit B'', partial [Clonorchis sinensis]	---	---	---	---	-	K11583	ko03015 ko04151 ko04728	-	---	---	---	---	---	---	---
Pk00072	Pk00072_txpt1	89	gi|358331944|dbj|GAA50691.1| protein phosphatase 2 (formerly 2A) regulatory subunit B'', partial [Clonorchis sinensis]	---	---	---	---	-	K11583	ko03015 ko04151 ko04728	-	---	---	---	---	---	---	---
Pk00073	Pk00073_txpt1	148	gi|358331944|dbj|GAA50691.1| protein phosphatase 2 (formerly 2A) regulatory subunit B'', partial [Clonorchis sinensis] gi|568254902|gb|ETN63793.1| phosphatase 2 [Anopheles darlingi]	IPR011992: EF-hand-like domain; IPR018247: EF-Hand 1, calcium-binding site;	GO:0005509: calcium ion binding;	---	---	-	K11583	ko03015 ko04151 ko04728	-	---	---	---	---	---	---	---
Pk00074	Pk00074_txpt1	77	---	---	---	---	---	-	-	-	-	---	---	---	---	---	---	---
Pk00075	Pk00075_txpt1	317	gi|349951849|dbj|GAA30665.1| glycerol kinase [Clonorchis sinensis]	IPR000577: Carbohydrate kinase, FGGY; IPR005999: Glycerol kinase; IPR018485: Carbohydrate kinase, FGGY, C-terminal;	GO:0004370: glycerol kinase activity; GO:0016773: phosphotransferase activity, alcohol group as acceptor;	GO:0005975: carbohydrate metabolic process; GO:0006072: glycerol-3-phosphate metabolic process;	---	2.7.1.30	K00864	ko00561 ko03320 ko04626	-	---	---	---	4	15	---	---
Pk00075	Pk00075_txpt2	190	gi|349951849|dbj|GAA30665.1| glycerol kinase [Clonorchis sinensis]	IPR000577: Carbohydrate kinase, FGGY; IPR005999: Glycerol kinase; IPR018483: Carbohydrate kinase, FGGY, conserved site; IPR018484: Carbohydrate kinase, FGGY, N-terminal;	GO:0004370: glycerol kinase activity; GO:0016773: phosphotransferase activity, alcohol group as acceptor;	GO:0005975: carbohydrate metabolic process; GO:0006072: glycerol-3-phosphate metabolic process;	---	2.7.1.30	K00864	ko00561 ko03320 ko04626	-	---	---	---	---	---	---	---
Pk00076	Pk00076_txpt1	85	gi|358339245|dbj|GAA28973.2| DNA topoisomerase I [Clonorchis sinensis]	---	---	---	---	5.99.1.2	K03163	-	-	---	---	---	---	---	---	---
Pk00077	Pk00077_txpt1	74	gi|256076899|ref|XP_002574746.1| DNA topoisomerase type I [Schistosoma mansoni]	IPR008336: DNA topoisomerase I, DNA binding, eukaryotic-type; IPR013030: DNA topoisomerase I, DNA binding, mixed alpha/beta motif, eukaryotic-type;	GO:0003677: DNA binding; GO:0003917: DNA topoisomerase type I activity;	GO:0006265: DNA topological change;	GO:0005694: chromosome;	5.99.1.2	K03163	-	-	---	---	---	---	---	---	---
Pk00077	Pk00077_txpt2	118	gi|358339245|dbj|GAA28973.2| DNA topoisomerase I [Clonorchis sinensis]	IPR008336: DNA topoisomerase I, DNA binding, eukaryotic-type; IPR013034: DNA topoisomerase I, domain 1;	GO:0003677: DNA binding; GO:0003917: DNA topoisomerase type I activity;	GO:0006265: DNA topological change;	GO:0005694: chromosome;	5.99.1.2	K03163	-	-	---	---	---	---	---	---	---
Pk00077	Pk00077_txpt3	97	gi|358339245|dbj|GAA28973.2| DNA topoisomerase I [Clonorchis sinensis]	IPR008336: DNA topoisomerase I, DNA binding, eukaryotic-type; IPR013034: DNA topoisomerase I, domain 1;	GO:0003677: DNA binding; GO:0003917: DNA topoisomerase type I activity;	GO:0006265: DNA topological change;	GO:0005694: chromosome;	5.99.1.2	K03163	-	-	---	---	---	---	---	---	---
Pk00078	Pk00078_txpt1	70	---	---	---	---	---	-	-	-	-	---	---	---	---	---	---	---
Pk00078	Pk00078_txpt2	39	---	---	---	---	---	-	-	-	-	---	---	---	---	---	---	---
Pk00079	Pk00079_txpt1	133	gi|76156808|gb|AAX27935.2| SJCHGC03473 protein [Schistosoma japonicum]	IPR001631: DNA topoisomerase I, C-terminal; IPR011010: DNA breaking-rejoining enzyme, catalytic core; IPR013499: DNA topoisomerase I, C-terminal, eukaryotic-type; IPR013500: DNA topoisomerase I, catalytic core, eukaryotic-type; IPR014711: DNA topoisomerase I, catalytic core, alpha-helical subdomain, eukaryotic-type; IPR014727: DNA topoisomerase I, catalytic core, alpha/beta subdomain, eukaryotic-…	GO:0003677: DNA binding; GO:0003917: DNA topoisomerase type I activity; GO:0003918: DNA topoisomerase (ATP-hydrolyzing activity;	GO:0006265: DNA topological change;	GO:0005694: chromosome;	5.99.1.2	K03163	-	-	---	---	---	---	---	---	---
Pk00079	Pk00079_txpt2	121	gi|358339245|dbj|GAA28973.2| DNA topoisomerase I [Clonorchis sinensis]	IPR009054: DNA topoisomerases I, dispensable insert, eukaryotic-type; IPR011010: DNA breaking-rejoining enzyme, catalytic core; IPR014727: DNA topoisomerase I, catalytic core, alpha/beta subdomain, eukaryotic-type; IPR018521: DNA topoisomerase I, active site;	GO:0003677: DNA binding; GO:0003917: DNA topoisomerase type I activity;	GO:0006265: DNA topological change;	GO:0005694: chromosome;	5.99.1.2	K03163	-	-	---	---	---	---	---	---	---
Pk00079	Pk00079_txpt3	145	gi|358339245|dbj|GAA28973.2| DNA topoisomerase I [Clonorchis sinensis]	IPR009054: DNA topoisomerases I, dispensable insert, eukaryotic-type; IPR011010: DNA breaking-rejoining enzyme, catalytic core; IPR013499: DNA topoisomerase I, C-terminal, eukaryotic-type; IPR013500: DNA topoisomerase I, catalytic core, eukaryotic-type; IPR014727: DNA topoisomerase I, catalytic core, alpha/beta subdomain, eukaryotic-type; IPR018521: DNA topoisomerase I, active site;	GO:0003677: DNA binding; GO:0003917: DNA topoisomerase type I activity; GO:0003918: DNA topoisomerase (ATP-hydrolyzing activity;	GO:0006265: DNA topological change;	GO:0005694: chromosome;	5.99.1.2	K03163	-	-	---	---	---	---	---	---	---
Pk00079	Pk00079_txpt4	31	gi|358339245|dbj|GAA28973.2| DNA topoisomerase I [Clonorchis sinensis]	IPR014727: DNA topoisomerase I, catalytic core, alpha/beta subdomain, eukaryotic-type;	GO:0003677: DNA binding; GO:0003917: DNA topoisomerase type I activity;	GO:0006265: DNA topological change;	GO:0005694: chromosome;	5.99.1.2	K03163	-	-	---	---	---	---	---	---	---
Pk00079	Pk00079_txpt5	222	gi|358339245|dbj|GAA28973.2| DNA topoisomerase I [Clonorchis sinensis]	---	---	---	---	-	-	-	-	---	Y	---	---	---	---	---
Pk00080	Pk00080_txpt1	136	---	---	---	---	---	-	-	-	-	---	---	---	---	---	---	---
Pk00080	Pk00080_txpt2	317	gi|358332810|dbj|GAA51424.1| hypothetical protein CLF_106088 [Clonorchis sinensis]	---	---	---	---	-	-	-	-	---	---	---	---	---	---	---
Pk00081	Pk00081_txpt1	139	gi|358332810|dbj|GAA51424.1| hypothetical protein CLF_106088 [Clonorchis sinensis]	---	---	---	---	-	-	-	-	---	---	---	---	---	---	---
Pk00082	Pk00082_txpt1	154	---	---	---	---	---	-	-	-	-	---	---	---	---	---	---	---
Pk00083	Pk00083_txpt1	106	---	---	---	---	---	-	-	-	-	---	---	---	---	---	---	---
Pk00083	Pk00083_txpt2	112	---	---	---	---	---	-	-	-	-	---	---	---	---	---	---	---
Pk00084	Pk00084_txpt1	104	---	---	---	---	---	-	-	-	-	---	---	---	---	---	---	---
Pk00085	Pk00085_txpt1	275	gi|358334718|dbj|GAA53177.1| vesicular amine transporter [Clonorchis sinensis]	IPR007110: Immunoglobulin-like; IPR013098: Immunoglobulin I-set; IPR013783: Immunoglobulin-like fold;	GO:0005515: protein binding;	---	---	-	K06772	-	-	---	---	---	---	---	---	---
Pk00085	Pk00085_txpt2	231	gi|358334718|dbj|GAA53177.1| vesicular amine transporter [Clonorchis sinensis]	IPR007110: Immunoglobulin-like; IPR013098: Immunoglobulin I-set; IPR013783: Immunoglobulin-like fold;	GO:0005515: protein binding;	---	---	-	K06772	-	-	---	---	---	---	---	---	---
Pk00085	Pk00085_txpt3	78	gi|358334718|dbj|GAA53177.1| vesicular amine transporter [Clonorchis sinensis]	---	---	---	---	-	-	-	-	---	---	---	---	---	---	---
Pk00086	Pk00086_txpt1	106	---	---	---	---	---	-	-	-	-	---	---	---	---	---	---	---
Pk00086	Pk00086_txpt2	165	---	---	---	---	---	-	-	-	-	---	---	---	---	---	---	---
Pk00086	Pk00086_txpt3	119	---	---	---	---	---	-	-	-	-	---	---	---	---	---	---	---
Pk00087	Pk00087_txpt1	317	gi|358338917|dbj|GAA40943.2| oxalate:formate antiporter, partial [Clonorchis sinensis]	IPR011701: Major facilitator superfamily; IPR016196: Major facilitator superfamily domain, general substrate transporter; IPR020846: Major facilitator superfamily domain;	---	GO:0055085: transmembrane transport;	GO:0016021: integral to membrane;	-	K08177	-	-	---	Y	---	---	---	---	---
Pk00087	Pk00087_txpt2	317	gi|358338917|dbj|GAA40943.2| oxalate:formate antiporter, partial [Clonorchis sinensis]	IPR011701: Major facilitator superfamily; IPR016196: Major facilitator superfamily domain, general substrate transporter; IPR020846: Major facilitator superfamily domain;	---	GO:0055085: transmembrane transport;	GO:0016021: integral to membrane;	-	K08177	-	-	---	Y	---	---	---	---	---
Pk00087	Pk00087_txpt3	317	gi|358338917|dbj|GAA40943.2| oxalate:formate antiporter, partial [Clonorchis sinensis]	IPR011701: Major facilitator superfamily; IPR016196: Major facilitator superfamily domain, general substrate transporter; IPR020846: Major facilitator superfamily domain;	---	GO:0055085: transmembrane transport;	GO:0016021: integral to membrane;	-	K08177	-	-	---	Y	---	---	---	---	---
Pk00088	Pk00088_txpt1	178	gi|256088345|ref|XP_002580301.1| hypothetical protein [Schistosoma mansoni]	IPR005373: Uncharacterised protein family UPF0183;	---	---	---	6.1.1.5	K01870	ko00970	M00359 M00360	---	---	---	---	---	---	---
Pk00088	Pk00088_txpt2	151	gi|256088345|ref|XP_002580301.1| hypothetical protein [Schistosoma mansoni]	IPR005373: Uncharacterised protein family UPF0183;	---	---	---	6.1.1.5	K01870	ko00970	M00359 M00360	---	---	---	---	---	---	---
Pk00088	Pk00088_txpt3	274	gi|358334485|dbj|GAA38310.2| UPF0183 protein C16orf70 homolog [Clonorchis sinensis]	IPR005373: Uncharacterised protein family UPF0183;	---	---	---	-	-	-	-	---	---	---	---	---	---	---
Pk00088	Pk00088_txpt4	97	---	---	---	---	---	-	-	-	-	---	Y	---	---	---	---	---
Pk00088	Pk00088_txpt5	139	gi|256088345|ref|XP_002580301.1| hypothetical protein [Schistosoma mansoni] gi|322801280|gb|EFZ21967.1| hypothetical protein SINV_07382 [Solenopsis invicta]	IPR005373: Uncharacterised protein family UPF0183;	---	---	---	6.1.1.5	K01870	ko00970	M00359 M00360	---	---	---	---	---	---	---
Pk00088	Pk00088_txpt6	104	gi|358334485|dbj|GAA38310.2| UPF0183 protein C16orf70 homolog [Clonorchis sinensis]	IPR005373: Uncharacterised protein family UPF0183;	---	---	---	-	-	-	-	---	---	---	---	---	---	---
Pk00088	Pk00088_txpt7	169	gi|256088345|ref|XP_002580301.1| hypothetical protein [Schistosoma mansoni]	IPR005373: Uncharacterised protein family UPF0183;	---	---	---	-	-	-	-	---	---	---	---	---	---	---
Pk00089	Pk00089_txpt1	57	---	---	---	---	---	-	-	-	-	---	---	---	---	---	---	---
Pk00090	Pk00090_txpt1	212	---	---	---	---	---	-	-	-	-	---	---	---	---	---	---	---
Pk00090	Pk00090_txpt2	245	---	---	---	---	---	-	-	-	-	---	---	---	---	---	---	---
Pk00091	Pk00091_txpt1	49	---	---	---	---	---	-	-	-	-	---	---	---	---	---	---	---
Pk00091	Pk00091_txpt2	60	---	---	---	---	---	-	-	-	-	---	---	---	---	---	---	---
Pk00092	Pk00092_txpt1	122	---	---	---	---	---	-	-	-	-	---	---	---	---	---	---	---
Pk00092	Pk00092_txpt2	66	---	---	---	---	---	-	-	-	-	---	---	---	---	---	---	---
Pk00092	Pk00092_txpt3	166	gi|358253101|dbj|GAA52056.1| putative sodium-coupled neutral amino acid transporter 10 [Clonorchis sinensis]	IPR013057: Amino acid transporter, transmembrane;	---	---	---	-	K04077 K14996	ko03018 ko04940 ko05134 ko05152	-	---	Y	---	---	---	---	---
Pk00092	Pk00092_txpt4	204	gi|358253101|dbj|GAA52056.1| putative sodium-coupled neutral amino acid transporter 10 [Clonorchis sinensis]	IPR013057: Amino acid transporter, transmembrane;	---	---	---	-	K04077 K14207 K14996 K14997	ko03018 ko04724 ko04727 ko04940 ko04974 ko05134 ko05152	-	---	Y	---	---	---	---	---
Pk00093	Pk00093_txpt1	57	---	---	---	---	---	-	-	-	-	---	---	---	---	---	---	---
Pk00094	Pk00094_txpt1	106	gi|358339479|dbj|GAA47537.1| partitioning defective protein 3 [Clonorchis sinensis]	IPR001478: PDZ/DHR/GLGF;	GO:0005515: protein binding;	---	---	-	K02864 K04237 K05702	ko03010 ko04062 ko04080 ko04144 ko04390 ko04391 ko04520 ko04530 ko04670	M00178 M00179	---	---	---	---	---	---	---
Pk00094	Pk00094_txpt2	64	gi|358339479|dbj|GAA47537.1| partitioning defective protein 3 [Clonorchis sinensis]	---	---	---	---	-	K04237	ko04062 ko04080 ko04144 ko04390 ko04391 ko04520 ko04530	-	---	---	---	---	---	---	---
Pk00095	Pk00095_txpt1	69	gi|358339479|dbj|GAA47537.1| partitioning defective protein 3 [Clonorchis sinensis]	---	---	---	---	-	-	-	-	---	---	---	---	---	---	---
Pk00095	Pk00095_txpt2	41	gi|358339479|dbj|GAA47537.1| partitioning defective protein 3 [Clonorchis sinensis]	---	---	---	---	-	-	-	-	---	---	---	---	---	---	---
Pk00096	Pk00096_txpt1	43	---	---	---	---	---	-	-	-	-	---	Y	---	---	---	---	---
Pk00097	Pk00097_txpt1	48	---	---	---	---	---	-	-	-	-	---	---	---	---	---	---	---
Pk00097	Pk00097_txpt2	44	---	---	---	---	---	-	-	-	-	---	---	---	---	---	---	---
Pk00098	Pk00098_txpt1	62	---	---	---	---	---	-	-	-	-	---	---	---	---	---	---	---
Pk00099	Pk00099_txpt1	112	---	---	---	---	---	-	-	-	-	---	---	---	---	---	---	---
Pk00100	Pk00100_txpt1	109	---	---	---	---	---	-	-	-	-	---	---	---	---	---	---	---
Pk00101	Pk00101_txpt1	317	gi|358341582|dbj|GAA41280.2| remodeling and spacing factor 1 [Clonorchis sinensis]	IPR001965: Zinc finger, PHD-type; IPR011011: Zinc finger, FYVE/PHD-type; IPR013083: Zinc finger, RING/FYVE/PHD-type; IPR019786: Zinc finger, PHD-type, conserved site; IPR019787: Zinc finger, PHD-finger;	GO:0005515: protein binding; GO:0008270: zinc ion binding;	---	---	3.6.4.12	K11446 K11643 K11655 K11657 K11658 K15224	ko05203	-	---	---	---	---	---	---	---
Pk00102	Pk00102_txpt1	317	gi|358331460|dbj|GAA50254.1| translation initiation factor 4G [Clonorchis sinensis]	---	---	---	---	-	K03260	ko03013 ko05416	M00428	---	---	---	---	---	---	---
Pk00103	Pk00103_txpt1	317	gi|358331460|dbj|GAA50254.1| translation initiation factor 4G [Clonorchis sinensis]	---	---	---	---	-	K03260	ko03013 ko05416	M00428	---	---	---	---	---	---	---
Pk00104	Pk00104_txpt1	237	gi|576696217|gb|EUB59774.1| Eukaryotic translation initiation factor 4 gamma 2 [Echinococcus granulosus]	IPR003890: MIF4G-like, type 3; IPR016021: MIF4-like, type 1/2/3; IPR016024: Armadillo-type fold;	GO:0005488: binding; GO:0005515: protein binding;	GO:0016070: RNA metabolic process;	---	-	K03260	ko03013 ko05416	M00428	---	---	---	---	---	---	---
Pk00104	Pk00104_txpt2	237	gi|576696217|gb|EUB59774.1| Eukaryotic translation initiation factor 4 gamma 2 [Echinococcus granulosus]	IPR003890: MIF4G-like, type 3; IPR016021: MIF4-like, type 1/2/3; IPR016024: Armadillo-type fold;	GO:0005488: binding; GO:0005515: protein binding;	GO:0016070: RNA metabolic process;	---	-	K03260	ko03013 ko05416	M00428	---	---	---	---	---	---	---
Pk00104	Pk00104_txpt3	237	gi|576696217|gb|EUB59774.1| Eukaryotic translation initiation factor 4 gamma 2 [Echinococcus granulosus]	IPR003890: MIF4G-like, type 3; IPR016021: MIF4-like, type 1/2/3; IPR016024: Armadillo-type fold;	GO:0005488: binding; GO:0005515: protein binding;	GO:0016070: RNA metabolic process;	---	-	K03260	ko03013 ko05416	M00428	---	---	---	---	---	---	---
Pk00105	Pk00105_txpt1	142	gi|358333068|dbj|GAA29488.2| translation initiation factor eIF-2B subunit epsilon [Clonorchis sinensis]	IPR005835: Nucleotidyl transferase;	GO:0016779: nucleotidyltransferase activity;	GO:0009058: biosynthetic process;	---	-	K03240	ko03013	-	---	---	---	---	---	---	---
Pk00105	Pk00105_txpt2	139	gi|358333068|dbj|GAA29488.2| translation initiation factor eIF-2B subunit epsilon [Clonorchis sinensis]	IPR005835: Nucleotidyl transferase;	GO:0016779: nucleotidyltransferase activity;	GO:0009058: biosynthetic process;	---	-	K03240	ko03013	-	---	---	---	---	---	---	---
Pk00105	Pk00105_txpt3	317	gi|358333068|dbj|GAA29488.2| translation initiation factor eIF-2B subunit epsilon [Clonorchis sinensis]	IPR011004: Trimeric LpxA-like;	GO:0016740: transferase activity;	---	---	-	K03240	ko03013	-	---	---	---	---	---	---	---
Pk00106	Pk00106_txpt1	241	---	---	---	---	---	-	-	-	-	---	Y	---	---	---	---	---
Pk00107	Pk00107_txpt1	194	---	---	---	---	---	-	-	-	-	---	Y	---	---	---	---	---
Pk00108	Pk00108_txpt1	135	---	---	---	---	---	-	-	-	-	---	---	---	---	---	---	---
Pk00109	Pk00109_txpt1	134	gi|514760537|ref|XP_005023042.1| PREDICTED: intermediate filament tail domain-containing protein 1 [Anas platyrhynchos]	IPR001322: Intermediate filament, C-terminal;	---	---	---	-	K07611 K12641	ko05410 ko05412 ko05414	-	---	---	---	---	---	---	---
Pk00110	Pk00110_txpt1	152	---	---	---	---	---	-	-	-	-	---	---	---	---	---	---	---
Pk00111	Pk00111_txpt1	317	gi|256083918|ref|XP_002578182.1| hypothetical protein [Schistosoma mansoni]	---	---	---	---	2.7.11.1 2.7.7.7	K02331 K03529 K03546 K04648 K06102 K06675 K07611 K09291 K10352 K10402 K10421 K11675 K12478 K12575 K12641 K16072 K16308 K16460 K16770	ko03013 ko04011 ko04064 ko04111 ko04113 ko04144 ko04145 ko04530 ko04962 ko05016 ko05152 ko05200 ko05216 ko05410 ko05412 ko05414 ko05416	M00427	---	---	---	---	---	---	---
Pk00111	Pk00111_txpt2	317	gi|256083918|ref|XP_002578182.1| hypothetical protein [Schistosoma mansoni]	---	---	---	---	2.7.11.1 2.7.7.7	K02331 K03529 K03546 K04648 K06102 K06675 K07611 K09291 K10352 K10402 K10421 K11675 K12478 K12575 K12641 K16072 K16308 K16460 K16770	ko03013 ko04011 ko04064 ko04111 ko04113 ko04144 ko04145 ko04530 ko04962 ko05016 ko05152 ko05200 ko05216 ko05410 ko05412 ko05414 ko05416	M00427	---	---	---	---	---	---	---
Pk00112	Pk00112_txpt1	190	gi|358338024|dbj|GAA37431.2| TGF-beta receptor type-1 [Clonorchis sinensis]	---	---	---	---	-	-	-	-	---	---	---	---	---	---	---
Pk00112	Pk00112_txpt2	154	gi|358338024|dbj|GAA37431.2| TGF-beta receptor type-1 [Clonorchis sinensis]	IPR000472: TGF-beta receptor/activin receptor, type I/II;	GO:0004675: transmembrane receptor protein serine/threonine kinase activity; GO:0005024: transforming growth factor beta receptor activity;	---	GO:0016020: membrane;	2.7.11.30	K13578	ko04060 ko04350 ko04390	-	---	---	---	---	---	---	---
Pk00112	Pk00112_txpt3	317	gi|358338024|dbj|GAA37431.2| TGF-beta receptor type-1 [Clonorchis sinensis]	IPR011009: Protein kinase-like domain; IPR017441: Protein kinase, ATP binding site;	GO:0005524: ATP binding; GO:0016772: transferase activity, transferring phosphorus-containing groups;	---	---	2.7.11.30	K04674 K04675 K13567 K13568 K13594	ko04010 ko04060 ko04144 ko04350 ko04380 ko04390 ko04520 ko05142 ko05161 ko05166 ko05200 ko05210 ko05212 ko05220	-	---	Y	---	---	---	---	---
Pk00113	Pk00113_txpt1	72	---	---	---	---	---	-	-	-	-	---	---	---	---	---	---	---
Pk00113	Pk00113_txpt2	194	gi|555930606|emb|CDJ07724.1| activin receptor type 1 [Hymenolepis microstoma]	IPR000719: Protein kinase, catalytic domain; IPR008271: Serine/threonine-protein kinase, active site; IPR011009: Protein kinase-like domain; IPR017442: Serine/threonine-protein kinase-like domain;	GO:0004672: protein kinase activity; GO:0004674: protein serine/threonine kinase activity; GO:0005524: ATP binding; GO:0016772: transferase activity, transferring phosphorus-containing groups;	GO:0006468: protein phosphorylation;	---	2.7.11.30	K04673 K04674 K04675 K13568 K13578 K13594	ko04010 ko04060 ko04144 ko04350 ko04380 ko04390 ko04520 ko05142 ko05161 ko05166 ko05200 ko05210 ko05212 ko05220	-	---	---	---	---	---	---	---
Pk00114	Pk00114_txpt1	86	---	---	---	---	---	-	-	-	-	---	---	---	---	---	---	---
Pk00115	Pk00115_txpt1	102	---	---	---	---	---	-	-	-	-	---	Y	---	---	---	---	---
Pk00116	Pk00116_txpt1	76	---	---	---	---	---	-	-	-	-	---	Y	---	---	---	---	---
Pk00116	Pk00116_txpt2	82	gi|358337643|dbj|GAA35273.2| N-acetyllactosaminide beta-1 6-N-acetylglucosaminyl-transferase isoform B [Clonorchis sinensis]	---	---	---	---	-	-	-	-	---	---	---	---	---	---	---
Pk00117	Pk00117_txpt1	110	gi|358340012|dbj|GAA47965.1| hypothetical protein CLF_101020 [Clonorchis sinensis]	---	---	---	---	3.1.4.12	K12351	ko00600	-	---	Y	---	---	---	---	---
Pk00118	Pk00118_txpt1	47	---	---	---	---	---	-	-	-	-	---	---	---	---	---	---	---
Pk00119	Pk00119_txpt1	89	---	---	---	---	---	-	-	-	-	---	---	---	---	---	---	---
Pk00119	Pk00119_txpt2	59	---	---	---	---	---	-	-	-	-	---	---	---	---	---	---	---
Pk00119	Pk00119_txpt3	57	---	---	---	---	---	-	-	-	-	---	---	---	---	---	---	---
Pk00120	Pk00120_txpt1	99	gi|358336666|dbj|GAA55127.1| DNA polymerase kappa subunit [Clonorchis sinensis]	---	---	---	---	2.5.1.60	K14050	-	-	---	---	---	---	---	---	---
Pk00121	Pk00121_txpt1	71	gi|358336666|dbj|GAA55127.1| DNA polymerase kappa subunit [Clonorchis sinensis]	IPR001126: DNA-repair protein, UmuC-like; IPR017963: DNA-repair protein, UmuC-like, N-terminal;	GO:0003684: damaged DNA binding; GO:0003887: DNA-directed DNA polymerase activity;	GO:0006281: DNA repair;	---	2.7.7.7	K02346 K03511	ko03460	-	---	---	---	---	---	---	---
Pk00121	Pk00121_txpt2	114	gi|358336666|dbj|GAA55127.1| DNA polymerase kappa subunit [Clonorchis sinensis]	IPR017961: DNA polymerase, Y-family, little finger domain; IPR017962: DNA polymerase IV/DinB homologue, little finger domain;	GO:0003684: damaged DNA binding; GO:0003887: DNA-directed DNA polymerase activity;	GO:0006281: DNA repair;	---	2.5.1.60 2.7.7.7	K02346 K03511 K14050	ko03460	-	---	---	---	---	---	---	---
Pk00122	Pk00122_txpt1	118	---	---	---	---	---	-	-	-	-	---	---	---	---	---	---	---
Pk00123	Pk00123_txpt1	43	---	---	---	---	---	-	-	-	-	---	---	---	---	---	---	---
Pk00124	Pk00124_txpt1	38	---	---	---	---	---	-	-	-	-	---	---	---	---	---	---	---
Pk00124	Pk00124_txpt2	63	gi|358255251|dbj|GAA56971.1| tetratricopeptide repeat protein 27 [Clonorchis sinensis]	---	---	---	---	6.1.1.11	K01875	ko00970	M00359 M00360	---	---	---	---	---	---	---
Pk00124	Pk00124_txpt3	176	gi|353229480|emb|CCD75651.1| seryl-tRNA synthetase [Schistosoma mansoni]	IPR002314: Aminoacyl-tRNA synthetase, class II (G/ H/ P/ S), conserved domain; IPR002317: Seryl-tRNA synthetase, class IIa; IPR006195: Aminoacyl-tRNA synthetase, class II;	GO:0000166: nucleotide binding; GO:0004812: aminoacyl-tRNA ligase activity; GO:0004828: serine-tRNA ligase activity; GO:0005524: ATP binding;	GO:0006412: translation; GO:0006418: tRNA aminoacylation for protein translation; GO:0006434: seryl-tRNA aminoacylation;	GO:0005737: cytoplasm;	6.1.1.11	K01875	ko00970	M00359 M00360	---	---	---	---	---	---	---
Pk00124	Pk00124_txpt4	85	---	---	---	---	---	-	-	-	-	---	---	---	---	---	---	---
Pk00125	Pk00125_txpt1	71	gi|358255251|dbj|GAA56971.1| tetratricopeptide repeat protein 27 [Clonorchis sinensis]	---	---	---	---	6.1.1.11	K01875	ko00970	M00359 M00360	---	---	---	---	---	---	---
Pk00125	Pk00125_txpt2	66	gi|358255251|dbj|GAA56971.1| tetratricopeptide repeat protein 27 [Clonorchis sinensis]	---	---	---	---	6.1.1.11	K01875	ko00970	M00359 M00360	---	---	---	---	---	---	---
Pk00125	Pk00125_txpt3	31	---	---	---	---	---	-	-	-	-	---	---	---	---	---	---	---
Pk00125	Pk00125_txpt4	177	gi|358255251|dbj|GAA56971.1| tetratricopeptide repeat protein 27 [Clonorchis sinensis]	---	---	---	---	6.1.1.11	K01875	ko00970	M00359 M00360	---	---	---	---	---	---	---
Pk00126	Pk00126_txpt1	65	---	---	---	---	---	-	-	-	-	---	---	---	---	---	---	---
Pk00127	Pk00127_txpt1	47	---	---	---	---	---	-	-	-	-	---	---	---	---	---	---	---
Pk00128	Pk00128_txpt1	55	---	---	---	---	---	-	-	-	-	---	---	---	---	---	---	---
Pk00128	Pk00128_txpt2	55	---	---	---	---	---	-	-	-	-	---	---	---	---	---	---	---
Pk00129	Pk00129_txpt1	218	---	---	---	---	---	-	-	-	-	---	Y	---	---	---	---	---
Pk00130	Pk00130_txpt1	41	---	---	---	---	---	-	-	-	-	---	---	---	---	---	---	---
Pk00130	Pk00130_txpt2	162	---	---	---	---	---	-	-	-	-	---	---	---	---	---	---	---
Pk00131	Pk00131_txpt1	60	---	---	---	---	---	-	-	-	-	Y	---	Y	---	---	---	---
Pk00132	Pk00132_txpt1	317	gi|358332215|dbj|GAA37294.2| hypothetical protein CLF_105206 [Clonorchis sinensis]	---	---	---	---	-	-	-	-	---	---	---	---	---	---	---
Pk00133	Pk00133_txpt1	88	---	---	---	---	---	-	-	-	-	---	---	---	---	---	---	---
Pk00133	Pk00133_txpt2	124	---	---	---	---	---	-	-	-	-	---	---	---	---	---	---	---
Pk00133	Pk00133_txpt3	95	---	---	---	---	---	-	-	-	-	---	---	---	---	---	---	---
Pk00133	Pk00133_txpt4	78	---	---	---	---	---	-	-	-	-	---	---	---	---	---	---	---
Pk00133	Pk00133_txpt5	185	gi|358332215|dbj|GAA37294.2| hypothetical protein CLF_105206 [Clonorchis sinensis]	---	---	---	---	-	-	-	-	---	---	---	---	---	---	---
Pk00134	Pk00134_txpt1	201	gi|349990828|dbj|GAA42376.1| hypothetical protein CLF_107470 [Clonorchis sinensis]	---	---	---	---	-	-	-	-	---	---	---	---	---	---	---
Pk00135	Pk00135_txpt1	91	gi|349990828|dbj|GAA42376.1| hypothetical protein CLF_107470 [Clonorchis sinensis]	---	---	---	---	-	-	-	-	---	---	---	---	---	---	---
Pk00135	Pk00135_txpt2	114	gi|349990828|dbj|GAA42376.1| hypothetical protein CLF_107470 [Clonorchis sinensis]	---	---	---	---	-	-	-	-	---	---	---	---	---	---	---
Pk00135	Pk00135_txpt3	91	gi|349990828|dbj|GAA42376.1| hypothetical protein CLF_107470 [Clonorchis sinensis]	---	---	---	---	-	-	-	-	---	---	---	---	---	---	---
Pk00136	Pk00136_txpt1	47	gi|349990828|dbj|GAA42376.1| hypothetical protein CLF_107470 [Clonorchis sinensis]	---	---	---	---	-	-	-	-	---	---	---	---	---	---	---
Pk00136	Pk00136_txpt2	109	gi|349990828|dbj|GAA42376.1| hypothetical protein CLF_107470 [Clonorchis sinensis]	---	---	---	---	-	-	-	-	---	---	---	---	---	---	---
Pk00137	Pk00137_txpt1	47	---	---	---	---	---	-	-	-	-	---	---	---	---	---	---	---
Pk00137	Pk00137_txpt2	259	---	---	---	---	---	-	-	-	-	---	---	---	---	---	---	---
Pk00138	Pk00138_txpt1	48	---	---	---	---	---	-	-	-	-	---	---	---	---	---	---	---
Pk00138	Pk00138_txpt2	38	---	---	---	---	---	-	-	-	-	---	---	---	---	---	---	---
Pk00139	Pk00139_txpt1	52	---	---	---	---	---	-	-	-	-	---	---	---	---	---	---	---
Pk00140	Pk00140_txpt1	317	gi|358340480|dbj|GAA48363.1| regulator of G-protein signaling 7 [Clonorchis sinensis]	IPR000342: Regulator of G protein signalling; IPR016137: Regulator of G protein signalling superfamily;	GO:0004871: signal transducer activity;	---	---	-	K13765 K16449	ko04744 ko05030	-	---	---	---	---	---	---	---
Pk00140	Pk00140_txpt2	109	gi|358340480|dbj|GAA48363.1| regulator of G-protein signaling 7 [Clonorchis sinensis]	IPR000342: Regulator of G protein signalling; IPR016137: Regulator of G protein signalling superfamily;	GO:0004871: signal transducer activity;	---	---	-	K16449	-	-	---	---	---	---	---	---	---
Pk00140	Pk00140_txpt3	178	gi|358340480|dbj|GAA48363.1| regulator of G-protein signaling 7 [Clonorchis sinensis]	---	---	---	---	-	K16449	-	-	---	---	---	---	---	---	---
Pk00141	Pk00141_txpt1	148	gi|358337090|dbj|GAA28756.2| DNA polymerase epsilon subunit 1 [Clonorchis sinensis]	IPR006134: DNA-directed DNA polymerase, family B, multifunctional domain;	GO:0000166: nucleotide binding; GO:0003677: DNA binding; GO:0003887: DNA-directed DNA polymerase activity;	GO:0006260: DNA replication;	---	2.7.7.7	K02324	ko00230 ko00240 ko03030 ko03410 ko03420 ko05166	M00263	---	---	---	---	---	---	---
Pk00142	Pk00142_txpt1	62	---	---	---	---	---	-	-	-	-	---	---	---	---	---	---	---
Pk00142	Pk00142_txpt2	103	gi|358337090|dbj|GAA28756.2| DNA polymerase epsilon subunit 1 [Clonorchis sinensis]	IPR013697: DNA polymerase epsilon, catalytic subunit A, C-terminal;	GO:0003887: DNA-directed DNA polymerase activity; GO:0008270: zinc ion binding;	GO:0006260: DNA replication;	GO:0005634: nucleus;	2.7.7.7	K02324	ko00230 ko00240 ko03030 ko03410 ko03420 ko05166	M00263	---	---	---	---	---	---	---
Pk00142	Pk00142_txpt3	101	gi|358337090|dbj|GAA28756.2| DNA polymerase epsilon subunit 1 [Clonorchis sinensis]	IPR013697: DNA polymerase epsilon, catalytic subunit A, C-terminal;	GO:0003887: DNA-directed DNA polymerase activity; GO:0008270: zinc ion binding;	GO:0006260: DNA replication;	GO:0005634: nucleus;	2.7.7.7	K02324	ko00230 ko00240 ko03030 ko03410 ko03420 ko05166	M00263	---	---	---	---	---	---	---
Pk00143	Pk00143_txpt1	317	gi|358337090|dbj|GAA28756.2| DNA polymerase epsilon subunit 1 [Clonorchis sinensis]	---	---	---	---	2.7.7.7	K02324	ko00230 ko00240 ko03030 ko03410 ko03420 ko05166	M00263	---	---	---	---	---	---	---
Pk00143	Pk00143_txpt2	73	gi|358337090|dbj|GAA28756.2| DNA polymerase epsilon subunit 1 [Clonorchis sinensis]	---	---	---	---	2.7.7.7	K02324	ko00230 ko00240 ko03030 ko03410 ko03420 ko05166	M00263	---	---	---	---	---	---	---
Pk00144	Pk00144_txpt1	86	gi|358337090|dbj|GAA28756.2| DNA polymerase epsilon subunit 1 [Clonorchis sinensis]	---	---	---	---	2.7.7.7	K02324	ko00230 ko00240 ko03030 ko03410 ko03420 ko05166	M00263	---	---	---	---	---	---	---
Pk00144	Pk00144_txpt2	132	gi|358337090|dbj|GAA28756.2| DNA polymerase epsilon subunit 1 [Clonorchis sinensis]	---	---	---	---	2.7.7.7	K02324	ko00230 ko00240 ko03030 ko03410 ko03420 ko05166	M00263	---	---	---	---	---	---	---
Pk00145	Pk00145_txpt1	130	gi|358337090|dbj|GAA28756.2| DNA polymerase epsilon subunit 1 [Clonorchis sinensis]	IPR013697: DNA polymerase epsilon, catalytic subunit A, C-terminal;	GO:0003887: DNA-directed DNA polymerase activity; GO:0008270: zinc ion binding;	GO:0006260: DNA replication;	GO:0005634: nucleus;	2.7.7.7	K02324	ko00230 ko00240 ko03030 ko03410 ko03420 ko05166	M00263	---	---	---	---	---	---	---
Pk00145	Pk00145_txpt2	203	gi|358337090|dbj|GAA28756.2| DNA polymerase epsilon subunit 1 [Clonorchis sinensis]	---	---	---	---	2.7.7.7	K02324	ko00230 ko00240 ko03030 ko03410 ko03420 ko05166	M00263	---	---	---	---	---	---	---
Pk00146	Pk00146_txpt1	50	---	---	---	---	---	-	-	-	-	---	---	---	---	---	---	---
Pk00147	Pk00147_txpt1	58	---	---	---	---	---	-	-	-	-	---	Y	---	---	---	---	---
Pk00147	Pk00147_txpt2	47	---	---	---	---	---	-	-	-	-	---	---	---	---	---	---	---
Pk00147	Pk00147_txpt3	52	---	---	---	---	---	-	-	-	-	---	---	---	---	---	---	---
Pk00147	Pk00147_txpt4	106	---	---	---	---	---	-	-	-	-	---	Y	---	---	---	---	---
Pk00147	Pk00147_txpt5	61	---	---	---	---	---	-	-	-	-	---	---	---	---	---	---	---
Pk00148	Pk00148_txpt1	195	---	IPR014044: CAP domain;	---	---	---	-	-	-	-	---	---	---	---	---	---	---
Pk00148	Pk00148_txpt2	35	---	---	---	---	---	-	-	-	-	---	---	---	---	---	---	---
Pk00149	Pk00149_txpt1	55	---	---	---	---	---	-	-	-	-	Y	---	Y	---	---	---	---
Pk00149	Pk00149_txpt2	53	---	---	---	---	---	-	-	-	-	---	Y	---	---	---	---	---
Pk00149	Pk00149_txpt3	44	---	---	---	---	---	-	-	-	-	---	---	---	---	---	---	---
Pk00150	Pk00150_txpt1	163	gi|358254921|dbj|GAA56582.1| A-kinase anchor protein 14 [Clonorchis sinensis]	---	---	---	---	-	K03945 K16530	ko00190 ko04932 ko05010 ko05012 ko05016	M00146	---	---	---	---	---	---	---
Pk00150	Pk00150_txpt2	162	gi|358254921|dbj|GAA56582.1| A-kinase anchor protein 14 [Clonorchis sinensis]	---	---	---	---	-	K03945 K16530	ko00190 ko04932 ko05010 ko05012 ko05016	M00146	---	---	---	---	---	---	---
Pk00151	Pk00151_txpt1	317	gi|256053064|ref|XP_002570029.1| family C85 unassigned peptidase (C85 family) [Schistosoma mansoni] gi|358334429|dbj|GAA27632.2| OTU domain-containing protein 5 [Clonorchis sinensis]	IPR003323: Ovarian tumour, otubain;	---	---	---	3.1.2.15	K12655 K13717 K13718	ko04622	-	---	---	---	---	---	---	---
Pk00152	Pk00152_txpt1	48	---	---	---	---	---	-	-	-	-	---	---	---	---	---	---	---
Pk00153	Pk00153_txpt1	103	gi|358334798|dbj|GAA53238.1| von Willebrand factor A domain-containing protein 3B [Clonorchis sinensis]	---	---	---	---	-	-	-	-	---	---	---	---	---	---	---
Pk00154	Pk00154_txpt1	200	gi|358334799|dbj|GAA53239.1| hypothetical protein CLF_109838 [Clonorchis sinensis]	---	---	---	---	-	-	-	-	---	---	---	---	---	---	---
Pk00155	Pk00155_txpt1	118	gi|358334798|dbj|GAA53238.1| von Willebrand factor A domain-containing protein 3B [Clonorchis sinensis] gi|556110218|gb|ESO98870.1| hypothetical protein LOTGIDRAFT_114133, partial [Lottia gigantea]	IPR002035: von Willebrand factor, type A;	GO:0005515: protein binding;	---	---	-	-	-	-	---	---	---	---	---	---	---
Pk00156	Pk00156_txpt1	72	gi|358334799|dbj|GAA53239.1| hypothetical protein CLF_109838 [Clonorchis sinensis]	---	---	---	---	-	-	-	-	---	---	---	---	---	---	---
Pk00156	Pk00156_txpt2	144	---	---	---	---	---	-	-	-	-	---	---	---	---	---	---	---
Pk00156	Pk00156_txpt3	52	gi|358334798|dbj|GAA53238.1| von Willebrand factor A domain-containing protein 3B [Clonorchis sinensis]	---	---	---	---	-	-	-	-	---	---	---	---	---	---	---
Pk00156	Pk00156_txpt4	52	gi|358334798|dbj|GAA53238.1| von Willebrand factor A domain-containing protein 3B [Clonorchis sinensis]	---	---	---	---	-	-	-	-	---	---	---	---	---	---	---
Pk00157	Pk00157_txpt1	42	---	---	---	---	---	-	-	-	-	---	---	---	---	---	---	---
Pk00158	Pk00158_txpt1	126	gi|256072205|ref|XP_002572427.1| phd/f-box containing protein [Schistosoma mansoni]	---	---	---	---	1.14.11.27	K10276	-	-	---	---	---	---	---	---	---
Pk00158	Pk00158_txpt2	104	---	---	---	---	---	-	-	-	-	---	Y	---	---	---	---	---
Pk00159	Pk00159_txpt1	86	gi|358340585|dbj|GAA48443.1| F-box and leucine-rich repeat protein 10/11 [Clonorchis sinensis]	---	---	---	---	1.14.11.27	K10276	-	-	---	---	---	---	---	---	---
Pk00159	Pk00159_txpt2	50	gi|358340585|dbj|GAA48443.1| F-box and leucine-rich repeat protein 10/11 [Clonorchis sinensis]	---	---	---	---	1.14.11.27	K10276	-	-	---	---	---	---	---	---	---
Pk00159	Pk00159_txpt3	50	gi|358340585|dbj|GAA48443.1| F-box and leucine-rich repeat protein 10/11 [Clonorchis sinensis]	---	---	---	---	1.14.11.27	K10276	-	-	---	---	---	---	---	---	---
Pk00159	Pk00159_txpt4	96	gi|358340585|dbj|GAA48443.1| F-box and leucine-rich repeat protein 10/11 [Clonorchis sinensis]	IPR003347: Transcription factor jumonji/aspartyl beta-hydroxylase;	GO:0005515: protein binding;	---	---	1.14.11.27	K10276 K11445	-	-	---	---	---	---	---	---	---
Pk00159	Pk00159_txpt5	84	---	---	---	---	---	-	-	-	-	---	---	---	---	---	---	---
Pk00160	Pk00160_txpt1	192	gi|353229484|emb|CCD75655.1| putative phd/f-box containing protein [Schistosoma mansoni] gi|555933215|emb|CDJ10334.1| lysine specific demethylase 7B [Hymenolepis microstoma]	IPR003347: Transcription factor jumonji/aspartyl beta-hydroxylase;	GO:0005515: protein binding;	---	---	1.14.11.27	K10276 K11445	-	-	---	---	---	---	---	---	---
Pk00160	Pk00160_txpt2	230	gi|353229484|emb|CCD75655.1| putative phd/f-box containing protein [Schistosoma mansoni]	IPR003347: Transcription factor jumonji/aspartyl beta-hydroxylase; IPR013129: Transcription factor jumonji;	GO:0005515: protein binding;	---	---	1.14.11.27	K10276 K11445	-	-	---	---	---	---	---	---	---
Pk00161	Pk00161_txpt1	77	---	---	---	---	---	-	-	-	-	---	---	---	---	---	---	---
Pk00162	Pk00162_txpt1	66	---	---	---	---	---	-	-	-	-	---	---	---	---	---	---	---
Pk00162	Pk00162_txpt2	120	---	---	---	---	---	-	-	-	-	---	---	---	---	---	---	---
Pk00162	Pk00162_txpt3	70	---	---	---	---	---	-	-	-	-	---	Y	---	---	---	---	---
Pk00162	Pk00162_txpt4	128	gi|358333541|dbj|GAA28136.2| hypothetical protein CLF_107246 [Clonorchis sinensis]	---	---	---	---	-	-	-	-	---	---	---	---	---	---	---
Pk00163	Pk00163_txpt1	73	---	---	---	---	---	-	-	-	-	---	---	---	---	---	---	---
Pk00164	Pk00164_txpt1	61	---	---	---	---	---	-	-	-	-	---	---	---	---	---	---	---
Pk00165	Pk00165_txpt1	317	gi|358341853|dbj|GAA28694.2| CLIP-associating protein 1, partial [Clonorchis sinensis]	IPR011989: Armadillo-like helical; IPR016024: Armadillo-type fold;	GO:0005488: binding;	---	---	-	K16578	-	-	---	---	---	---	---	---	---
Pk00165	Pk00165_txpt2	317	gi|358341853|dbj|GAA28694.2| CLIP-associating protein 1, partial [Clonorchis sinensis]	IPR011989: Armadillo-like helical; IPR016024: Armadillo-type fold;	GO:0005488: binding;	---	---	-	K16578	-	-	---	---	---	---	---	---	---
Pk00165	Pk00165_txpt3	317	gi|358341853|dbj|GAA28694.2| CLIP-associating protein 1, partial [Clonorchis sinensis]	IPR011989: Armadillo-like helical; IPR016024: Armadillo-type fold;	GO:0005488: binding;	---	---	-	K16578	-	-	---	---	---	---	---	---	---
Pk00165	Pk00165_txpt4	317	gi|358341853|dbj|GAA28694.2| CLIP-associating protein 1, partial [Clonorchis sinensis]	IPR011989: Armadillo-like helical; IPR016024: Armadillo-type fold;	GO:0005488: binding;	---	---	-	K16578	-	-	---	---	---	---	---	---	---
Pk00165	Pk00165_txpt5	171	gi|358341853|dbj|GAA28694.2| CLIP-associating protein 1, partial [Clonorchis sinensis]	---	---	---	---	-	K16578	-	-	---	---	---	---	---	---	---
Pk00166	Pk00166_txpt1	317	gi|358341853|dbj|GAA28694.2| CLIP-associating protein 1, partial [Clonorchis sinensis]	IPR011989: Armadillo-like helical; IPR016024: Armadillo-type fold;	GO:0005488: binding;	---	---	-	K16578	-	-	---	---	---	2	6	---	---
Pk00166	Pk00166_txpt2	281	gi|358341853|dbj|GAA28694.2| CLIP-associating protein 1, partial [Clonorchis sinensis]	IPR011989: Armadillo-like helical; IPR016024: Armadillo-type fold;	GO:0005488: binding;	---	---	-	K16578	-	-	---	Y	---	---	---	---	---
Pk00166	Pk00166_txpt3	317	gi|358341853|dbj|GAA28694.2| CLIP-associating protein 1, partial [Clonorchis sinensis]	IPR011989: Armadillo-like helical; IPR016024: Armadillo-type fold;	GO:0005488: binding;	---	---	-	K16578	-	-	---	---	---	2	6	---	---
Pk00166	Pk00166_txpt4	188	---	---	---	---	---	-	-	-	-	---	---	---	---	---	---	---
Pk00166	Pk00166_txpt5	317	gi|358341853|dbj|GAA28694.2| CLIP-associating protein 1, partial [Clonorchis sinensis]	IPR011989: Armadillo-like helical; IPR016024: Armadillo-type fold;	GO:0005488: binding;	---	---	-	K16578	-	-	---	---	---	2	6	---	---
Pk00166	Pk00166_txpt6	317	gi|358341853|dbj|GAA28694.2| CLIP-associating protein 1, partial [Clonorchis sinensis]	IPR011989: Armadillo-like helical; IPR016024: Armadillo-type fold;	GO:0005488: binding;	---	---	-	K16578	-	-	---	---	---	2	6	---	---
Pk00166	Pk00166_txpt7	317	gi|358341853|dbj|GAA28694.2| CLIP-associating protein 1, partial [Clonorchis sinensis]	IPR011989: Armadillo-like helical; IPR016024: Armadillo-type fold;	GO:0005488: binding;	---	---	-	K16578	-	-	---	---	---	2	6	---	---
Pk00167	Pk00167_txpt1	59	---	---	---	---	---	-	-	-	-	---	---	---	---	---	---	---
Pk00168	Pk00168_txpt1	118	---	---	---	---	---	-	-	-	-	---	---	---	---	---	---	---
Pk00169	Pk00169_txpt1	108	---	---	---	---	---	-	-	-	-	---	---	---	---	---	---	---
Pk00170	Pk00170_txpt1	44	---	---	---	---	---	-	-	-	-	---	---	---	---	---	---	---
Pk00171	Pk00171_txpt1	49	---	---	---	---	---	-	-	-	-	---	---	---	---	---	---	---
Pk00171	Pk00171_txpt2	49	---	---	---	---	---	-	-	-	-	---	---	---	---	---	---	---
Pk00171	Pk00171_txpt3	68	---	---	---	---	---	-	-	-	-	---	---	---	---	---	---	---
Pk00172	Pk00172_txpt1	71	---	---	---	---	---	-	-	-	-	---	---	---	---	---	---	---
Pk00173	Pk00173_txpt1	69	---	---	---	---	---	-	-	-	-	---	Y	---	---	---	---	---
Pk00173	Pk00173_txpt2	68	---	---	---	---	---	-	-	-	-	---	Y	---	---	---	---	---
Pk00174	Pk00174_txpt1	50	---	---	---	---	---	-	-	-	-	---	---	---	---	---	---	---
Pk00174	Pk00174_txpt2	43	---	---	---	---	---	-	-	-	-	---	---	---	---	---	---	---
Pk00174	Pk00174_txpt3	49	---	---	---	---	---	-	-	-	-	---	---	---	---	---	---	---
Pk00175	Pk00175_txpt1	118	gi|358340551|dbj|GAA48419.1| hypothetical protein CLF_101585 [Clonorchis sinensis]	IPR019038: DNA polymerase subunit Cdc27;	---	GO:0006260: DNA replication;	GO:0005634: nucleus;	-	K03504	ko00230 ko00240 ko03030 ko03410 ko03420 ko03430 ko03440 ko05166	M00262	---	---	---	---	---	---	---
Pk00176	Pk00176_txpt1	94	gi|56758648|gb|AAW27464.1| SJCHGC07019 protein [Schistosoma japonicum]	---	---	---	---	-	K03504	ko00230 ko00240 ko03030 ko03410 ko03420 ko03430 ko03440 ko05166	M00262	---	---	---	---	---	---	---
Pk00177	Pk00177_txpt1	203	---	---	---	---	---	-	K03504	ko00230 ko00240 ko03030 ko03410 ko03420 ko03430 ko03440 ko05166	M00262	---	---	---	---	---	---	---
Pk00178	Pk00178_txpt1	120	gi|358334694|dbj|GAA27665.2| autophagy-related protein 9A [Clonorchis sinensis]	---	---	---	---	-	-	-	-	---	---	---	---	---	---	---
Pk00179	Pk00179_txpt1	118	gi|358334694|dbj|GAA27665.2| autophagy-related protein 9A [Clonorchis sinensis]	---	---	---	---	-	-	-	-	---	---	---	---	---	---	---
Pk00179	Pk00179_txpt2	86	---	---	---	---	---	-	-	-	-	---	---	---	---	---	---	---
Pk00179	Pk00179_txpt3	308	gi|358334694|dbj|GAA27665.2| autophagy-related protein 9A [Clonorchis sinensis]	IPR007241: Autophagy-related protein 9;	---	---	---	-	K05661	ko02010	-	---	Y	---	---	---	---	---
Pk00180	Pk00180_txpt1	149	gi|358334694|dbj|GAA27665.2| autophagy-related protein 9A [Clonorchis sinensis]	---	---	---	---	-	-	-	-	---	Y	---	---	---	---	---
Pk00181	Pk00181_txpt1	165	---	---	---	---	---	-	-	-	-	---	---	---	---	---	---	---
Pk00181	Pk00181_txpt2	157	gi|358253655|dbj|GAA53571.1| 1-phosphatidylinositol-3-phosphate 5-kinase [Clonorchis sinensis]	IPR002423: Chaperonin Cpn60/TCP-1;	GO:0005524: ATP binding;	GO:0044267: cellular protein metabolic process;	---	2.7.1.150 2.7.1.68	K00889 K00921	ko00562 ko04070 ko04144 ko04145 ko04666 ko04810	M00130	---	Y	---	---	---	---	---
Pk00181	Pk00181_txpt3	177	gi|358253655|dbj|GAA53571.1| 1-phosphatidylinositol-3-phosphate 5-kinase [Clonorchis sinensis]	IPR000591: DEP domain; IPR011991: Winged helix-turn-helix transcription repressor DNA-binding;	---	GO:0035556: intracellular signal transduction;	---	2.7.1.150	K00921	ko00562 ko04070 ko04145 ko04810	-	---	---	---	---	---	---	---
Pk00181	Pk00181_txpt4	151	gi|358253655|dbj|GAA53571.1| 1-phosphatidylinositol-3-phosphate 5-kinase [Clonorchis sinensis]	IPR002423: Chaperonin Cpn60/TCP-1;	GO:0005524: ATP binding;	GO:0044267: cellular protein metabolic process;	---	2.7.1.150 2.7.1.68	K00889 K00921 K09495	ko00562 ko04070 ko04144 ko04145 ko04666 ko04810	M00130	---	---	---	---	---	---	---
Pk00182	Pk00182_txpt1	55	---	---	---	---	---	-	-	-	-	---	---	---	---	---	---	---
Pk00182	Pk00182_txpt2	53	---	---	---	---	---	-	-	-	-	---	---	---	---	---	---	---
Pk00182	Pk00182_txpt3	64	gi|358253655|dbj|GAA53571.1| 1-phosphatidylinositol-3-phosphate 5-kinase [Clonorchis sinensis]	IPR000306: Zinc finger, FYVE-type; IPR011011: Zinc finger, FYVE/PHD-type; IPR013083: Zinc finger, RING/FYVE/PHD-type; IPR017455: Zinc finger, FYVE-related;	GO:0046872: metal ion binding;	---	---	2.7.1.150 2.7.1.68	K00889 K00921 K12182 K17543	ko00562 ko04070 ko04144 ko04145 ko04666 ko04810	M00130 M00408	---	---	---	---	---	---	---
Pk00183	Pk00183_txpt1	54	---	---	---	---	---	-	-	-	-	---	---	---	---	---	---	---
Pk00183	Pk00183_txpt2	43	---	---	---	---	---	-	-	-	-	---	---	---	---	---	---	---
Pk00184	Pk00184_txpt1	86	---	---	---	---	---	-	-	-	-	---	---	---	---	---	---	---
Pk00184	Pk00184_txpt2	55	gi|358332400|dbj|GAA51074.1| phosphatidylinositol-bisphosphatase [Clonorchis sinensis]	IPR002013: Synaptojanin, N-terminal;	GO:0042578: phosphoric ester hydrolase activity;	---	---	3.1.3.36	K01099	ko00562 ko04070	-	---	---	---	---	---	---	---
Pk00185	Pk00185_txpt1	163	gi|358332400|dbj|GAA51074.1| phosphatidylinositol-bisphosphatase [Clonorchis sinensis]	IPR002013: Synaptojanin, N-terminal;	GO:0042578: phosphoric ester hydrolase activity;	---	---	3.1.3.36 3.1.3.56	K01099 K01106	ko00562 ko04070	M00131	---	---	---	---	---	---	---
Pk00185	Pk00185_txpt2	88	gi|358332400|dbj|GAA51074.1| phosphatidylinositol-bisphosphatase [Clonorchis sinensis]	IPR002013: Synaptojanin, N-terminal;	GO:0042578: phosphoric ester hydrolase activity;	---	---	3.1.3.36	K01099	ko00562 ko04070	-	---	---	---	---	---	---	---
Pk00186	Pk00186_txpt1	56	---	---	---	---	---	-	-	-	-	---	---	---	---	---	---	---
Pk00186	Pk00186_txpt2	317	gi|358332453|dbj|GAA36376.2| acid trehalase-like protein 1 [Clonorchis sinensis]	---	---	---	---	-	-	-	-	---	---	---	---	---	---	---
Pk00186	Pk00186_txpt3	303	gi|358332453|dbj|GAA36376.2| acid trehalase-like protein 1 [Clonorchis sinensis]	IPR005195: Glycoside hydrolase, family 65, central catalytic; IPR008928: Six-hairpin glycosidase-like; IPR012341: Six-hairpin glycosidase;	GO:0003824: catalytic activity;	GO:0005975: carbohydrate metabolic process;	---	2.4.1.230 2.4.1.64	K04844 K05342 K10231	ko00500	-	---	---	---	---	---	---	---
Pk00186	Pk00186_txpt4	317	gi|358332453|dbj|GAA36376.2| acid trehalase-like protein 1 [Clonorchis sinensis]	IPR012341: Six-hairpin glycosidase;	GO:0003824: catalytic activity;	---	---	-	-	-	-	---	---	---	---	---	---	---
Pk00187	Pk00187_txpt1	61	---	---	---	---	---	-	-	-	-	---	---	---	---	---	---	---
Pk00188	Pk00188_txpt1	98	gi|358337116|dbj|GAA55534.1| zinc finger protein 106 homolog [Clonorchis sinensis]	---	---	---	---	-	-	-	-	---	---	---	---	---	---	---
Pk00189	Pk00189_txpt1	70	---	---	---	---	---	-	-	-	-	---	Y	---	---	---	---	---
Pk00190	Pk00190_txpt1	77	---	---	---	---	---	-	-	-	-	---	---	---	---	---	---	---
Pk00190	Pk00190_txpt2	183	---	---	---	---	---	-	-	-	-	---	---	---	---	---	---	---
Pk00191	Pk00191_txpt1	156	---	---	---	---	---	-	-	-	-	---	---	---	---	---	---	---
Pk00191	Pk00191_txpt2	142	gi|358337116|dbj|GAA55534.1| zinc finger protein 106 homolog [Clonorchis sinensis]	IPR011046: WD40 repeat-like-containing domain; IPR015943: WD40/YVTN repeat-like-containing domain;	GO:0005515: protein binding;	---	---	-	-	-	-	---	---	---	---	---	---	---
Pk00191	Pk00191_txpt3	99	gi|358337116|dbj|GAA55534.1| zinc finger protein 106 homolog [Clonorchis sinensis]	IPR011046: WD40 repeat-like-containing domain; IPR015943: WD40/YVTN repeat-like-containing domain;	GO:0005515: protein binding;	---	---	-	-	-	-	---	---	---	---	---	---	---
Pk00192	Pk00192_txpt1	102	gi|358334708|dbj|GAA29678.2| tRNA (cytosine(34)-C(5))-methyltransferase [Clonorchis sinensis]	---	---	---	---	2.1.1.202 2.1.1.203 3.6.4.13	K14779 K15334 K15335	-	-	---	---	---	---	---	---	---
Pk00193	Pk00193_txpt1	37	---	---	---	---	---	-	-	-	-	---	---	---	---	---	---	---
Pk00194	Pk00194_txpt1	97	gi|358253238|dbj|GAA52578.1| hypothetical protein CLF_108386, partial [Clonorchis sinensis]	---	---	---	---	-	-	-	-	---	---	---	---	---	---	---
Pk00194	Pk00194_txpt2	79	gi|358253238|dbj|GAA52578.1| hypothetical protein CLF_108386, partial [Clonorchis sinensis]	---	---	---	---	-	-	-	-	---	---	---	---	---	---	---
Pk00195	Pk00195_txpt1	69	---	---	---	---	---	-	-	-	-	---	---	---	---	---	---	---
Pk00196	Pk00196_txpt1	160	gi|358336194|dbj|GAA54763.1| hypothetical protein CLF_105380 [Clonorchis sinensis]	---	---	---	---	-	-	-	-	---	---	---	---	---	---	---
Pk00196	Pk00196_txpt2	52	gi|358336194|dbj|GAA54763.1| hypothetical protein CLF_105380 [Clonorchis sinensis]	---	---	---	---	-	-	-	-	---	Y	---	---	---	---	---
Pk00196	Pk00196_txpt3	142	gi|358336194|dbj|GAA54763.1| hypothetical protein CLF_105380 [Clonorchis sinensis]	---	---	---	---	-	-	-	-	---	---	---	---	---	---	---
Pk00196	Pk00196_txpt4	50	gi|358336194|dbj|GAA54763.1| hypothetical protein CLF_105380 [Clonorchis sinensis]	---	---	---	---	-	-	-	-	---	Y	---	---	---	---	---
Pk00197	Pk00197_txpt1	212	gi|256085653|ref|XP_002579029.1| hypothetical protein [Schistosoma mansoni]	IPR007110: Immunoglobulin-like; IPR013783: Immunoglobulin-like fold;	GO:0005515: protein binding;	---	---	-	-	-	-	---	---	---	---	---	---	---
Pk00197	Pk00197_txpt2	228	gi|358332009|dbj|GAA50741.1| hypothetical protein CLF_104976, partial [Clonorchis sinensis]	---	---	---	---	-	-	-	-	---	---	---	---	---	---	---
Pk00198	Pk00198_txpt1	57	---	---	---	---	---	-	-	-	-	---	---	---	---	---	---	---
Pk00199	Pk00199_txpt1	73	---	---	---	---	---	-	-	-	-	---	Y	---	---	---	---	---
Pk00200	Pk00200_txpt1	52	---	---	---	---	---	-	-	-	-	---	---	---	---	---	---	---
Pk00201	Pk00201_txpt1	317	gi|358253818|dbj|GAA53812.1| ATP-binding cassette sub-family F member 2 [Clonorchis sinensis]	IPR003439: ABC transporter-like; IPR003593: ATPase, AAA+ type, core; IPR017871: ABC transporter, conserved site;	GO:0000166: nucleotide binding; GO:0005524: ATP binding; GO:0016887: ATPase activity; GO:0017111: nucleoside-triphosphatase activity;	---	---	-	K06185	-	-	---	---	---	---	---	---	---
Pk00202	Pk00202_txpt1	165	gi|358253818|dbj|GAA53812.1| ATP-binding cassette sub-family F member 2 [Clonorchis sinensis]	IPR003439: ABC transporter-like; IPR003593: ATPase, AAA+ type, core; IPR007406: Prokaryotic chromosome segregation/condensation protein MukB, N-terminal;	GO:0000166: nucleotide binding; GO:0003677: DNA binding; GO:0005524: ATP binding; GO:0016887: ATPase activity; GO:0017111: nucleoside-triphosphatase activity;	GO:0007059: chromosome segregation; GO:0030261: chromosome condensation;	GO:0009295: nucleoid;	-	K06185	-	-	---	---	---	---	---	---	---
Pk00202	Pk00202_txpt2	209	---	---	---	---	---	-	-	-	-	---	Y	---	---	---	---	---
Pk00202	Pk00202_txpt3	63	---	---	---	---	---	-	-	-	-	---	---	---	---	---	---	---
Pk00202	Pk00202_txpt4	53	---	---	---	---	---	-	-	-	-	Y	---	Y	---	---	---	---
Pk00202	Pk00202_txpt5	55	gi|358253818|dbj|GAA53812.1| ATP-binding cassette sub-family F member 2 [Clonorchis sinensis]	---	---	---	---	-	K06185	-	-	---	---	---	---	---	---	---
Pk00202	Pk00202_txpt6	201	gi|358253818|dbj|GAA53812.1| ATP-binding cassette sub-family F member 2 [Clonorchis sinensis]	IPR003439: ABC transporter-like; IPR003593: ATPase, AAA+ type, core; IPR007406: Prokaryotic chromosome segregation/condensation protein MukB, N-terminal;	GO:0000166: nucleotide binding; GO:0003677: DNA binding; GO:0005524: ATP binding; GO:0016887: ATPase activity; GO:0017111: nucleoside-triphosphatase activity;	GO:0007059: chromosome segregation; GO:0030261: chromosome condensation;	GO:0009295: nucleoid;	-	K06185	-	-	---	---	---	---	---	---	---
Pk00203	Pk00203_txpt1	40	---	---	---	---	---	-	-	-	-	---	---	---	---	---	---	---
Pk00204	Pk00204_txpt1	40	---	---	---	---	---	-	-	-	-	---	---	---	---	---	---	---
Pk00205	Pk00205_txpt1	119	gi|358336546|dbj|GAA55026.1| RNA pseudouridylate synthase domain-containing protein 1 [Clonorchis sinensis]	IPR006145: Pseudouridine synthase, RsuA and RluB/C/D/E/F; IPR020103: Pseudouridine synthase, catalytic domain;	GO:0003723: RNA binding; GO:0009982: pseudouridine synthase activity;	GO:0001522: pseudouridine synthesis; GO:0009451: RNA modification;	---	4.2.1.70 5.4.99.23 5.4.99.24 5.4.99.26 5.4.99.28 5.4.99.29	K01718 K06175 K06177 K06179 K06180	ko00240	-	---	---	---	---	---	---	---
Pk00205	Pk00205_txpt2	77	---	---	---	---	---	-	-	-	-	---	---	---	---	---	---	---
Pk00206	Pk00206_txpt1	55	---	---	---	---	---	-	-	-	-	---	Y	---	---	---	---	---
Pk00207	Pk00207_txpt1	159	gi|358341822|dbj|GAA49404.1| ER degradation enhancer mannosidase alpha-like 2 [Clonorchis sinensis]	---	---	---	---	-	-	-	-	---	---	---	---	---	---	---
Pk00207	Pk00207_txpt2	185	gi|358341822|dbj|GAA49404.1| ER degradation enhancer mannosidase alpha-like 2 [Clonorchis sinensis]	IPR001382: Glycoside hydrolase, family 47;	GO:0004571: mannosyl-oligosaccharide 1,2-alpha-mannosidase activity; GO:0005509: calcium ion binding;	---	GO:0016020: membrane;	-	K10084 K10085	ko04141	-	---	---	---	---	---	---	---
Pk00207	Pk00207_txpt3	46	gi|358341822|dbj|GAA49404.1| ER degradation enhancer mannosidase alpha-like 2 [Clonorchis sinensis]	IPR001382: Glycoside hydrolase, family 47;	GO:0004571: mannosyl-oligosaccharide 1,2-alpha-mannosidase activity; GO:0005509: calcium ion binding;	---	GO:0016020: membrane;	-	K10085	ko04141	-	---	---	---	---	---	---	---
Pk00208	Pk00208_txpt1	135	gi|358341822|dbj|GAA49404.1| ER degradation enhancer mannosidase alpha-like 2 [Clonorchis sinensis]	IPR001382: Glycoside hydrolase, family 47;	GO:0004571: mannosyl-oligosaccharide 1,2-alpha-mannosidase activity; GO:0005509: calcium ion binding;	---	GO:0016020: membrane;	-	K10084 K10085	ko04141	-	---	---	---	---	---	---	---
Pk00208	Pk00208_txpt2	122	gi|56754563|gb|AAW25469.1| SJCHGC04053 protein [Schistosoma japonicum]	IPR001382: Glycoside hydrolase, family 47;	GO:0004571: mannosyl-oligosaccharide 1,2-alpha-mannosidase activity; GO:0005509: calcium ion binding;	---	GO:0016020: membrane;	-	K10084 K10085 K10086	ko04141	-	---	---	---	---	---	---	---
Pk00208	Pk00208_txpt3	96	gi|405957761|gb|EKC23948.1| ER degradation-enhancing alpha-mannosidase-like 2 [Crassostrea gigas] gi|560117912|emb|CDJ97474.1| DNA-directed DNA polymerase and Glycoside hydrolase domain containing protein [Haemonchus contortus]	IPR001382: Glycoside hydrolase, family 47;	GO:0004571: mannosyl-oligosaccharide 1,2-alpha-mannosidase activity; GO:0005509: calcium ion binding;	---	GO:0016020: membrane;	-	K10084 K10085 K10086	ko04141	-	---	---	---	---	---	---	---
Pk00209	Pk00209_txpt1	54	---	---	---	---	---	-	-	-	-	---	---	---	---	---	---	---
Pk00209	Pk00209_txpt2	53	---	---	---	---	---	-	-	-	-	---	---	---	---	---	---	---
Pk00210	Pk00210_txpt1	169	---	---	---	---	---	-	-	-	-	---	Y	---	---	---	---	---
Pk00211	Pk00211_txpt1	173	gi|358254716|dbj|GAA56202.1| hypothetical protein CLF_110263 [Clonorchis sinensis]	---	---	---	---	-	-	-	-	---	---	---	---	---	---	---
Pk00212	Pk00212_txpt1	94	---	---	---	---	---	-	-	-	-	---	---	---	---	---	---	---
Pk00212	Pk00212_txpt2	52	---	---	---	---	---	-	-	-	-	---	Y	---	---	---	---	---
Pk00212	Pk00212_txpt3	39	---	---	---	---	---	-	-	-	-	---	---	---	---	---	---	---
Pk00212	Pk00212_txpt4	40	---	---	---	---	---	-	-	-	-	---	---	---	---	---	---	---
Pk00213	Pk00213_txpt1	83	gi|56759524|gb|AAW27902.1| SJCHGC05992 protein [Schistosoma japonicum]	---	---	---	---	-	K02874	ko03010	M00178 M00179	---	---	---	---	---	---	---
Pk00214	Pk00214_txpt1	51	---	---	---	---	---	-	-	-	-	---	---	---	---	---	---	---
Pk00215	Pk00215_txpt1	235	gi|358253238|dbj|GAA52578.1| hypothetical protein CLF_108386, partial [Clonorchis sinensis]	---	---	---	---	-	-	-	-	---	---	---	---	---	---	---
Pk00216	Pk00216_txpt1	129	gi|358253238|dbj|GAA52578.1| hypothetical protein CLF_108386, partial [Clonorchis sinensis]	---	---	---	---	-	-	-	-	---	Y	---	---	---	---	---
Pk00216	Pk00216_txpt2	74	gi|5597017|gb|AAC24982.2| reverse transcriptase [synthetic construct]	---	---	---	---	-	-	-	-	---	---	---	---	---	---	---
Pk00216	Pk00216_txpt3	61	gi|358253236|dbj|GAA52576.1| 28S ribosomal protein S18b mitochondrial [Clonorchis sinensis]	IPR000218: Ribosomal protein L14b/L23e; IPR023571: Ribosomal protein L14 domain;	GO:0003735: structural constituent of ribosome;	GO:0006412: translation;	GO:0005840: ribosome;	-	K02874	ko03010	M00178 M00179	---	---	---	---	---	---	---
Pk00216	Pk00216_txpt4	160	gi|358253238|dbj|GAA52578.1| hypothetical protein CLF_108386, partial [Clonorchis sinensis]	---	---	---	---	-	-	-	-	---	---	---	---	---	---	---
Pk00217	Pk00217_txpt1	64	---	---	---	---	---	-	-	-	-	---	Y	---	---	---	---	---
Pk00217	Pk00217_txpt2	309	gi|226479172|emb|CAX73081.1| ariadne 2 [Schistosoma japonicum]	IPR002867: Zinc finger, C6HC-type;	GO:0008270: zinc ion binding;	---	---	-	K11968 K11969	-	-	---	---	---	---	---	---	---
Pk00217	Pk00217_txpt3	317	gi|226479172|emb|CAX73081.1| ariadne 2 [Schistosoma japonicum]	IPR002867: Zinc finger, C6HC-type;	GO:0008270: zinc ion binding;	---	---	-	K11968 K11969	-	-	---	---	---	---	---	---	---
Pk00217	Pk00217_txpt4	282	gi|76154799|gb|AAX26218.2| SJCHGC04285 protein [Schistosoma japonicum]	---	---	---	---	-	K11968 K11969	-	-	---	Y	---	---	---	---	---
Pk00218	Pk00218_txpt1	77	---	---	---	---	---	-	-	-	-	---	---	---	---	---	---	---
Pk00218	Pk00218_txpt2	96	---	---	---	---	---	-	-	-	-	---	Y	---	---	---	---	---
Pk00218	Pk00218_txpt3	70	gi|555691273|gb|ESN94505.1| hypothetical protein HELRODRAFT_69165 [Helobdella robusta]	IPR001841: Zinc finger, RING-type; IPR002867: Zinc finger, C6HC-type; IPR017907: Zinc finger, RING-type, conserved site;	GO:0005515: protein binding; GO:0008270: zinc ion binding;	---	---	-	K11968 K11969	-	-	---	---	---	---	---	---	---
Pk00219	Pk00219_txpt1	554	gi|556515739|emb|CDJ18974.1| sodium channel nonvoltage gated 1 alpha [Echinococcus granulosus]	IPR001873: Na+ channel, amiloride-sensitive;	GO:0005272: sodium channel activity;	GO:0006814: sodium ion transport;	GO:0016020: membrane;	-	-	-	-	---	---	---	---	---	---	---
Pk00220	Pk00220_txpt1	50	gi|358254749|dbj|GAA56285.1| cleavage and polyadenylation specificity factor subunit 6/7, partial [Clonorchis sinensis]	---	---	---	---	-	K14398	ko03015	-	---	---	---	---	---	---	---
Pk00221	Pk00221_txpt1	107	gi|358254749|dbj|GAA56285.1| cleavage and polyadenylation specificity factor subunit 6/7, partial [Clonorchis sinensis]	---	---	---	---	-	K14398	ko03015	-	---	---	---	---	---	---	---
Pk00222	Pk00222_txpt1	237	---	---	---	---	---	-	-	-	-	---	---	---	---	---	---	---
Pk00222	Pk00222_txpt2	67	gi|358254749|dbj|GAA56285.1| cleavage and polyadenylation specificity factor subunit 6/7, partial [Clonorchis sinensis]	---	---	---	---	-	K14398	ko03015	-	---	---	---	---	---	---	---
Pk00222	Pk00222_txpt3	201	---	---	---	---	---	-	-	-	-	---	Y	---	---	---	---	---
Pk00223	Pk00223_txpt1	60	---	---	---	---	---	-	-	-	-	---	Y	---	---	---	---	---
Pk00224	Pk00224_txpt1	122	gi|358333358|dbj|GAA51878.1| tyrosine-protein kinase HCK [Clonorchis sinensis]	IPR001452: Src homology-3 domain;	GO:0005515: protein binding;	---	---	-	-	-	-	---	---	---	---	---	---	---
Pk00224	Pk00224_txpt2	167	gi|358333358|dbj|GAA51878.1| tyrosine-protein kinase HCK [Clonorchis sinensis]	IPR000719: Protein kinase, catalytic domain; IPR000980: SH2 motif; IPR001245: Serine-threonine/tyrosine-protein kinase; IPR002290: Serine/threonine-protein kinase domain; IPR011009: Protein kinase-like domain; IPR017441: Protein kinase, ATP binding site; IPR020635: Tyrosine-protein kinase, catalytic domain;	GO:0004672: protein kinase activity; GO:0004674: protein serine/threonine kinase activity; GO:0005515: protein binding; GO:0005524: ATP binding; GO:0016772: transferase activity, transferring phosphorus-containing groups;	GO:0006468: protein phosphorylation;	---	2.7.10.2	K05703 K05704 K05705 K05854 K05856 K08890 K08892 K08893 K17511	ko04012 ko04062 ko04064 ko04144 ko04360 ko04370 ko04380 ko04510 ko04520 ko04530 ko04540 ko04650 ko04660 ko04662 ko04664 ko04666 ko04725 ko04727 ko04730 ko04810 ko04912 ko04915 ko04917 ko05020 ko05100 ko05120 ko05130 ko05131 ko05152 ko05161 ko05162 ko05166 ko05169 ko05203 ko05205 ko05340 ko05416	-	---	---	---	---	---	---	---
Pk00224	Pk00224_txpt3	140	gi|358333358|dbj|GAA51878.1| tyrosine-protein kinase HCK [Clonorchis sinensis]	IPR001452: Src homology-3 domain;	GO:0005515: protein binding;	---	---	-	-	-	-	---	---	---	---	---	---	---
Pk00224	Pk00224_txpt4	90	gi|358333358|dbj|GAA51878.1| tyrosine-protein kinase HCK [Clonorchis sinensis] gi|556515522|emb|CDJ18756.1| tyrosine kinase [Echinococcus granulosus]	IPR000719: Protein kinase, catalytic domain; IPR001245: Serine-threonine/tyrosine-protein kinase; IPR011009: Protein kinase-like domain;	GO:0004672: protein kinase activity; GO:0005524: ATP binding; GO:0016772: transferase activity, transferring phosphorus-containing groups;	GO:0006468: protein phosphorylation;	---	2.7.10.2	K05703 K05704 K05705 K05854 K05856 K08890 K08892 K08893 K17511	ko04012 ko04062 ko04064 ko04144 ko04360 ko04370 ko04380 ko04510 ko04520 ko04530 ko04540 ko04650 ko04660 ko04662 ko04664 ko04666 ko04725 ko04727 ko04730 ko04810 ko04912 ko04915 ko04917 ko05020 ko05100 ko05120 ko05130 ko05131 ko05152 ko05161 ko05162 ko05166 ko05169 ko05203 ko05205 ko05340 ko05416	-	---	---	---	---	---	---	---
Pk00225	Pk00225_txpt1	87	---	---	---	---	---	-	-	-	-	---	---	---	---	---	---	---
Pk00226	Pk00226_txpt1	76	---	---	---	---	---	-	-	-	-	---	---	---	---	---	---	---
Pk00227	Pk00227_txpt1	44	---	---	---	---	---	-	-	-	-	---	---	---	---	---	---	---
Pk00227	Pk00227_txpt2	49	---	---	---	---	---	-	-	-	-	---	---	---	---	---	---	---
Pk00228	Pk00228_txpt1	122	---	---	---	---	---	-	-	-	-	---	---	---	---	---	---	---
Pk00229	Pk00229_txpt1	47	---	---	---	---	---	-	-	-	-	---	---	---	---	---	---	---
Pk00230	Pk00230_txpt1	34	---	---	---	---	---	-	-	-	-	---	---	---	---	---	---	---
Pk00231	Pk00231_txpt1	72	---	---	---	---	---	-	-	-	-	---	---	---	---	---	---	---
Pk00232	Pk00232_txpt1	173	gi|358340174|dbj|GAA48123.1| hypothetical protein CLF_101206 [Clonorchis sinensis]	IPR007074: LicD-like;	---	---	---	-	-	-	-	---	---	---	---	---	---	---
Pk00232	Pk00232_txpt2	161	gi|358340174|dbj|GAA48123.1| hypothetical protein CLF_101206 [Clonorchis sinensis]	---	---	---	---	-	-	-	-	---	---	---	---	---	---	---
Pk00232	Pk00232_txpt3	84	gi|358340174|dbj|GAA48123.1| hypothetical protein CLF_101206 [Clonorchis sinensis]	---	---	---	---	-	-	-	-	---	---	---	---	---	---	---
Pk00233	Pk00233_txpt1	113	---	---	---	---	---	-	-	-	-	---	---	---	---	---	---	---
Pk00233	Pk00233_txpt2	87	gi|358332359|dbj|GAA51035.1| transcription initiation factor TFIID subunit 1 [Clonorchis sinensis]	IPR001487: Bromodomain; IPR018359: Bromodomain, conserved site;	GO:0005515: protein binding;	---	---	2.3.1.48	K03125 K06062 K11321 K11359 K11380 K11655 K11684 K11723 K11728 K11757	ko03022 ko04330 ko05166 ko05203	-	---	---	---	---	---	---	---
Pk00233	Pk00233_txpt3	120	---	---	---	---	---	-	-	-	-	---	---	---	---	---	---	---
Pk00234	Pk00234_txpt1	80	gi|358332359|dbj|GAA51035.1| transcription initiation factor TFIID subunit 1 [Clonorchis sinensis]	---	---	---	---	-	-	-	-	---	---	---	---	---	---	---
Pk00234	Pk00234_txpt2	83	gi|256052632|ref|XP_002569866.1| transcription initiation factor tfiid [Schistosoma mansoni]	IPR001487: Bromodomain;	GO:0005515: protein binding;	---	---	-	K03125	ko03022	-	---	---	---	---	---	---	---
Pk00234	Pk00234_txpt3	184	---	---	---	---	---	-	-	-	-	---	---	---	---	---	---	---
Pk00234	Pk00234_txpt4	164	gi|358332359|dbj|GAA51035.1| transcription initiation factor TFIID subunit 1 [Clonorchis sinensis]	IPR001487: Bromodomain;	GO:0005515: protein binding;	---	---	2.3.1.48	K03125 K06062 K11359 K11684 K11723	ko03022 ko04330 ko05166 ko05203	-	---	---	---	---	---	---	---
Pk00235	Pk00235_txpt1	98	---	---	---	---	---	-	-	-	-	---	---	---	---	---	---	---
Pk00236	Pk00236_txpt1	76	---	---	---	---	---	-	-	-	-	---	---	---	---	---	---	---
Pk00237	Pk00237_txpt1	34	---	---	---	---	---	-	-	-	-	---	---	---	---	---	---	---
Pk00238	Pk00238_txpt1	89	gi|358255488|dbj|GAA57185.1| hypothetical protein CLF_112302 [Clonorchis sinensis]	---	---	---	---	-	-	-	-	---	Y	---	---	---	---	---
Pk00238	Pk00238_txpt2	66	---	---	---	---	---	-	-	-	-	---	Y	---	---	---	---	---
Pk00239	Pk00239_txpt1	163	gi|226487742|emb|CAX74741.1| Ankyrin,domain-containing protein [Schistosoma japonicum]	IPR002110: Ankyrin repeat; IPR020683: Ankyrin repeat-containing domain;	GO:0005515: protein binding;	---	---	2.7.11.1 3.1.1.47 3.1.1.5 3.5.1.1 6.3.2.19	K04984 K06272 K06622 K06694 K06867 K07126 K09454 K10325 K10349 K10683 K12489 K13278 K15502 K15503 K15504 K16289 K17458	ko03320 ko04110 ko04144 ko04510 ko05100 ko05166 ko05202 ko05213	-	---	---	---	---	---	---	---
Pk00240	Pk00240_txpt1	69	---	---	---	---	---	-	-	-	-	---	---	---	---	---	---	---
Pk00241	Pk00241_txpt1	84	gi|358340612|dbj|GAA48465.1| protein transport protein SEC13 [Clonorchis sinensis]	IPR015943: WD40/YVTN repeat-like-containing domain; IPR019781: WD40 repeat, subgroup;	GO:0005515: protein binding;	---	---	-	K14004	ko03013 ko04141	M00404 M00427	---	---	---	2	5	---	---
Pk00242	Pk00242_txpt1	35	---	---	---	---	---	-	-	-	-	---	---	---	---	---	---	---
Pk00242	Pk00242_txpt2	39	---	---	---	---	---	-	-	-	-	---	---	---	---	---	---	---
Pk00243	Pk00243_txpt1	224	gi|358340612|dbj|GAA48465.1| protein transport protein SEC13 [Clonorchis sinensis]	IPR001680: WD40 repeat; IPR011046: WD40 repeat-like-containing domain; IPR015943: WD40/YVTN repeat-like-containing domain; IPR017986: WD40-repeat-containing domain; IPR019781: WD40 repeat, subgroup; IPR019782: WD40 repeat 2;	GO:0005515: protein binding;	---	---	-	K14004	ko03013 ko04141	M00404 M00427	---	---	---	---	---	---	---
Pk00243	Pk00243_txpt2	224	gi|358340612|dbj|GAA48465.1| protein transport protein SEC13 [Clonorchis sinensis]	IPR001680: WD40 repeat; IPR011046: WD40 repeat-like-containing domain; IPR015943: WD40/YVTN repeat-like-containing domain; IPR017986: WD40-repeat-containing domain; IPR019781: WD40 repeat, subgroup; IPR019782: WD40 repeat 2;	GO:0005515: protein binding;	---	---	-	K14004	ko03013 ko04141	M00404 M00427	---	---	---	---	---	---	---
Pk00244	Pk00244_txpt1	205	gi|76156823|gb|AAX27945.2| SJCHGC05924 protein [Schistosoma japonicum]	IPR002083: MATH; IPR008974: TRAF-like; IPR013322: TRAF-type;	GO:0005515: protein binding;	---	---	3.1.2.15	K03876 K10523 K11838	ko04120 ko05168 ko05169 ko05203	M00384	---	---	---	---	---	---	---
Pk00244	Pk00244_txpt2	163	gi|358337129|dbj|GAA55549.1| protein roadkill [Clonorchis sinensis]	---	---	---	---	1.14.11.16 2.1.1.43 2.7.11.1 2.7.7.7 3.1.3.4 3.6.4.13 4.1.1.36 5.2.1.8 6.3.2.19	K00476 K01598 K03132 K03506 K09140 K10494 K10592 K10753 K10875 K11228 K11276 K11277 K11399 K11429 K11680 K13099 K13131 K14569 K14764 K14766 K14767 K14782 K14820 K14824 K14826 K14831 K14833 K14856 K15177 K15728	ko00230 ko00240 ko00310 ko00561 ko00564 ko00770 ko03008 ko03013 ko03022 ko03030 ko03410 ko03420 ko03440 ko04011 ko04120 ko05166	M00120 M00263 M00354 M00426	---	---	---	---	---	---	---
Pk00245	Pk00245_txpt1	170	---	---	---	---	---	-	-	-	-	---	---	---	---	---	---	---
Pk00245	Pk00245_txpt2	98	gi|256080850|ref|XP_002576689.1| hypothetical protein [Schistosoma mansoni]	---	---	---	---	-	K03876 K10523	ko04120	M00384	---	---	---	---	---	---	---
Pk00245	Pk00245_txpt3	58	---	---	---	---	---	-	-	-	-	Y	Y	---	---	---	---	---
Pk00245	Pk00245_txpt4	169	gi|256080850|ref|XP_002576689.1| hypothetical protein [Schistosoma mansoni]	IPR000210: BTB/POZ-like; IPR011333: BTB/POZ fold; IPR013069: BTB/POZ;	GO:0005515: protein binding;	---	---	-	K03876 K10523 K11373	ko04120	M00384	---	---	---	---	---	---	---
Pk00245	Pk00245_txpt5	58	---	---	---	---	---	-	-	-	-	Y	Y	---	---	---	---	---
Pk00245	Pk00245_txpt6	169	gi|256080850|ref|XP_002576689.1| hypothetical protein [Schistosoma mansoni]	IPR000210: BTB/POZ-like; IPR011333: BTB/POZ fold; IPR013069: BTB/POZ;	GO:0005515: protein binding;	---	---	-	K03876 K10523 K11373	ko04120	M00384	---	---	---	---	---	---	---
Pk00246	Pk00246_txpt1	76	gi|560124864|emb|CDJ90502.1| Protein of unknown function DUF1759 and Protein of unknown function DUF1758 domain containing protein [Haemonchus contortus]	---	---	---	---	-	-	-	-	---	---	---	---	---	---	---
Pk00246	Pk00246_txpt2	127	gi|597840841|gb|EYB90420.1| hypothetical protein Y032_0220g2510 [Ancylostoma ceylanicum]	---	---	---	---	-	-	-	-	---	---	---	---	---	---	---
Pk00246	Pk00246_txpt3	143	gi|568288970|gb|ETN77275.1| hypothetical protein NECAME_11168 [Necator americanus] gi|597840841|gb|EYB90420.1| hypothetical protein Y032_0220g2510 [Ancylostoma ceylanicum]	IPR005312: Protein of unknown function DUF1759;	---	---	---	-	-	-	-	---	---	---	---	---	---	---
Pk00246	Pk00246_txpt4	108	gi|560140922|emb|CDJ80645.1| Protein of unknown function DUF1759 and Protein of unknown function DUF1758 domain containing protein [Haemonchus contortus] gi|597840844|gb|EYB90423.1| hypothetical protein Y032_0220g2513 [Ancylostoma ceylanicum] gi|597871481|gb|EYC20859.1| hypothetical protein Y032_0020g108 [Ancylostoma ceylanicum]	IPR013084: Zinc finger, CCHC retroviral-type;	GO:0003676: nucleic acid binding; GO:0008270: zinc ion binding;	---	---	-	-	-	-	---	---	---	---	---	---	---
Pk00247	Pk00247_txpt1	90	---	---	---	---	---	-	-	-	-	---	---	---	---	---	---	---
Pk00248	Pk00248_txpt1	32	---	---	---	---	---	-	-	-	-	---	---	---	---	---	---	---
Pk00249	Pk00249_txpt1	104	---	---	---	---	---	-	-	-	-	---	---	---	---	---	---	---
Pk00250	Pk00250_txpt1	88	gi|256077299|ref|XP_002574944.1| hypothetical protein [Schistosoma mansoni]	---	---	---	---	-	-	-	-	---	---	---	---	---	---	---
Pk00250	Pk00250_txpt2	159	---	---	---	---	---	-	-	-	-	---	Y	---	---	---	---	---
Pk00250	Pk00250_txpt3	66	---	---	---	---	---	-	-	-	-	---	---	---	---	---	---	---
Pk00250	Pk00250_txpt4	68	---	---	---	---	---	-	-	-	-	---	---	---	---	---	---	---
Pk00250	Pk00250_txpt5	82	gi|256077299|ref|XP_002574944.1| hypothetical protein [Schistosoma mansoni]	IPR011029: DEATH-like;	---	---	---	-	-	-	-	---	---	---	---	---	---	---
Pk00250	Pk00250_txpt6	302	gi|256077299|ref|XP_002574944.1| hypothetical protein [Schistosoma mansoni]	---	---	---	---	-	-	-	-	---	---	---	---	---	---	---
Pk00250	Pk00250_txpt7	77	---	---	---	---	---	-	-	-	-	---	---	---	---	---	---	---
Pk00251	Pk00251_txpt1	52	---	---	---	---	---	-	-	-	-	---	Y	---	---	---	---	---
Pk00252	Pk00252_txpt1	52	---	---	---	---	---	-	-	-	-	---	Y	---	---	---	---	---
Pk00253	Pk00253_txpt1	187	gi|226483505|emb|CAX74053.1| Synembryn-A [Schistosoma japonicum]	IPR019318: Guanine nucleotide exchange factor, Ric8;	---	---	---	-	-	-	-	---	---	---	---	---	---	---
Pk00253	Pk00253_txpt2	194	gi|358334932|dbj|GAA53360.1| synembryn-A [Clonorchis sinensis]	IPR008376: Synembryn; IPR019318: Guanine nucleotide exchange factor, Ric8;	---	---	---	-	-	-	-	---	---	---	---	---	---	---
Pk00253	Pk00253_txpt3	81	gi|358334932|dbj|GAA53360.1| synembryn-A [Clonorchis sinensis]	---	---	---	---	-	-	-	-	---	---	---	---	---	---	---
Pk00253	Pk00253_txpt4	109	gi|358334932|dbj|GAA53360.1| synembryn-A [Clonorchis sinensis]	IPR011989: Armadillo-like helical;	GO:0005488: binding;	---	---	-	-	-	-	---	---	---	---	---	---	---
Pk00253	Pk00253_txpt5	179	gi|226483505|emb|CAX74053.1| Synembryn-A [Schistosoma japonicum]	IPR019318: Guanine nucleotide exchange factor, Ric8;	---	---	---	-	-	-	-	---	---	---	---	---	---	---
Pk00254	Pk00254_txpt1	171	gi|2636683|gb|AAC06264.1| pol [Schistosoma mansoni]	---	---	---	---	-	-	-	-	---	---	---	---	---	---	---
Pk00254	Pk00254_txpt2	72	---	---	---	---	---	-	-	-	-	---	---	---	---	---	---	---
Pk00255	Pk00255_txpt1	45	---	---	---	---	---	-	-	-	-	---	---	---	---	---	---	---
Pk00256	Pk00256_txpt1	52	---	---	---	---	---	-	-	-	-	---	---	---	---	---	---	---
Pk00257	Pk00257_txpt1	39	---	---	---	---	---	-	-	-	-	---	---	---	---	---	---	---
Pk00258	Pk00258_txpt1	113	---	---	---	---	---	-	-	-	-	---	---	---	---	---	---	---
Pk00259	Pk00259_txpt1	138	gi|358338750|dbj|GAA57286.1| gamma-tubulin complex component 2 [Clonorchis sinensis]	IPR007259: Spc97/Spc98;	---	GO:0000226: microtubule cytoskeleton organization;	GO:0000922: spindle pole; GO:0005815: microtubule organizing center;	-	K16569	-	-	---	---	---	---	---	---	---
Pk00259	Pk00259_txpt2	143	gi|358338750|dbj|GAA57286.1| gamma-tubulin complex component 2 [Clonorchis sinensis]	IPR007259: Spc97/Spc98;	---	GO:0000226: microtubule cytoskeleton organization;	GO:0000922: spindle pole; GO:0005815: microtubule organizing center;	-	K16569	-	-	---	---	---	---	---	---	---
Pk00259	Pk00259_txpt3	132	gi|358338750|dbj|GAA57286.1| gamma-tubulin complex component 2 [Clonorchis sinensis]	IPR007259: Spc97/Spc98;	---	GO:0000226: microtubule cytoskeleton organization;	GO:0000922: spindle pole; GO:0005815: microtubule organizing center;	-	K16569	-	-	---	---	---	---	---	---	---
Pk00260	Pk00260_txpt1	60	---	---	---	---	---	-	-	-	-	---	---	---	---	---	---	---
Pk00260	Pk00260_txpt2	149	gi|358338750|dbj|GAA57286.1| gamma-tubulin complex component 2 [Clonorchis sinensis]	---	---	---	---	-	K16569	-	-	---	---	---	---	---	---	---
Pk00261	Pk00261_txpt1	255	gi|358338750|dbj|GAA57286.1| gamma-tubulin complex component 2 [Clonorchis sinensis]	IPR007259: Spc97/Spc98;	---	GO:0000226: microtubule cytoskeleton organization;	GO:0000922: spindle pole; GO:0005815: microtubule organizing center;	-	K16569	-	-	---	---	---	---	---	---	---
Pk00261	Pk00261_txpt2	88	---	---	---	---	---	-	-	-	-	---	---	---	---	---	---	---
Pk00261	Pk00261_txpt3	303	gi|358338750|dbj|GAA57286.1| gamma-tubulin complex component 2 [Clonorchis sinensis]	IPR007259: Spc97/Spc98;	---	GO:0000226: microtubule cytoskeleton organization;	GO:0000922: spindle pole; GO:0005815: microtubule organizing center;	-	K16569	-	-	---	---	---	---	---	---	---
Pk00261	Pk00261_txpt4	67	---	---	---	---	---	-	-	-	-	---	Y	---	---	---	---	---
Pk00262	Pk00262_txpt1	76	gi|358338686|dbj|GAA57214.1| hypothetical protein CLF_112339 [Clonorchis sinensis]	---	---	---	---	-	-	-	-	---	---	---	---	---	---	---
Pk00262	Pk00262_txpt2	87	gi|358338686|dbj|GAA57214.1| hypothetical protein CLF_112339 [Clonorchis sinensis]	---	---	---	---	-	-	-	-	---	---	---	---	---	---	---
Pk00262	Pk00262_txpt3	117	gi|358338686|dbj|GAA57214.1| hypothetical protein CLF_112339 [Clonorchis sinensis]	---	---	---	---	-	-	-	-	---	---	---	---	---	---	---
Pk00263	Pk00263_txpt1	59	---	---	---	---	---	-	-	-	-	---	Y	---	---	---	---	---
Pk00264	Pk00264_txpt1	144	---	---	---	---	---	-	-	-	-	---	Y	---	---	---	---	---
Pk00264	Pk00264_txpt2	80	---	---	---	---	---	-	-	-	-	---	---	---	---	---	---	---
Pk00265	Pk00265_txpt1	80	---	---	---	---	---	-	-	-	-	---	---	---	---	---	---	---
Pk00265	Pk00265_txpt2	36	---	---	---	---	---	-	-	-	-	---	---	---	---	---	---	---
Pk00265	Pk00265_txpt3	162	---	---	---	---	---	-	-	-	-	---	---	---	---	---	---	---
Pk00265	Pk00265_txpt4	36	---	---	---	---	---	-	-	-	-	---	---	---	---	---	---	---
Pk00265	Pk00265_txpt5	53	---	---	---	---	---	-	-	-	-	---	---	---	---	---	---	---
Pk00265	Pk00265_txpt6	57	---	---	---	---	---	-	-	-	-	---	---	---	---	---	---	---
Pk00265	Pk00265_txpt7	42	---	---	---	---	---	-	-	-	-	---	---	---	---	---	---	---
Pk00265	Pk00265_txpt8	36	---	---	---	---	---	-	-	-	-	---	---	---	---	---	---	---
Pk00265	Pk00265_txpt9	132	---	---	---	---	---	-	-	-	-	---	---	---	---	---	---	---
Pk00266	Pk00266_txpt1	77	---	---	---	---	---	-	-	-	-	---	---	---	---	---	---	---
Pk00267	Pk00267_txpt1	170	---	---	---	---	---	-	-	-	-	---	---	---	---	---	---	---
Pk00267	Pk00267_txpt2	182	---	---	---	---	---	-	-	-	-	---	---	---	---	---	---	---
Pk00268	Pk00268_txpt1	55	---	---	---	---	---	-	-	-	-	---	---	---	---	---	---	---
Pk00268	Pk00268_txpt2	158	---	---	---	---	---	-	-	-	-	---	---	---	---	---	---	---
Pk00268	Pk00268_txpt3	71	---	---	---	---	---	-	-	-	-	---	---	---	---	---	---	---
Pk00269	Pk00269_txpt1	86	gi|358255098|dbj|GAA56803.1| probable tubulin polyglutamylase TTLL9, partial [Clonorchis sinensis]	IPR004344: Tubulin-tyrosine ligase;	GO:0004835: tubulin-tyrosine ligase activity;	GO:0006464: protein modification process;	---	-	K16603	-	-	---	---	---	---	---	---	---
Pk00269	Pk00269_txpt2	317	gi|256083900|ref|XP_002578173.1| tubulin tyrosine ligase [Schistosoma mansoni]	IPR004344: Tubulin-tyrosine ligase;	GO:0004835: tubulin-tyrosine ligase activity;	GO:0006464: protein modification process;	---	-	K16599 K16603	-	-	---	---	---	---	---	---	---
Pk00269	Pk00269_txpt3	307	gi|256083900|ref|XP_002578173.1| tubulin tyrosine ligase [Schistosoma mansoni]	IPR004344: Tubulin-tyrosine ligase;	GO:0004835: tubulin-tyrosine ligase activity;	GO:0006464: protein modification process;	---	-	K16599 K16603	-	-	---	---	---	---	---	---	---
Pk00269	Pk00269_txpt4	59	---	---	---	---	---	-	-	-	-	---	---	---	---	---	---	---
Pk00270	Pk00270_txpt1	40	---	---	---	---	---	-	-	-	-	---	---	---	---	---	---	---
Pk00270	Pk00270_txpt2	75	---	---	---	---	---	-	-	-	-	---	Y	---	---	---	---	---
Pk00271	Pk00271_txpt1	123	gi|254587315|emb|CAX83714.1| reverse transcriptase [Schistosoma japonicum]	---	---	---	---	-	-	-	-	---	---	---	---	---	---	---
Pk00271	Pk00271_txpt2	135	gi|254587315|emb|CAX83714.1| reverse transcriptase [Schistosoma japonicum]	---	---	---	---	-	-	-	-	---	---	---	---	---	---	---
Pk00271	Pk00271_txpt3	199	gi|358254654|dbj|GAA56058.1| hypothetical protein CLF_109802 [Clonorchis sinensis]	IPR007074: LicD-like;	---	---	---	-	-	-	-	---	---	---	---	---	---	---
Pk00272	Pk00272_txpt1	63	---	---	---	---	---	-	-	-	-	---	---	---	---	---	---	---
Pk00272	Pk00272_txpt2	79	---	---	---	---	---	-	-	-	-	---	Y	---	---	---	---	---
Pk00273	Pk00273_txpt1	102	---	---	---	---	---	-	-	-	-	---	---	---	---	---	---	---
Pk00274	Pk00274_txpt1	350	---	---	---	---	---	-	-	-	-	---	---	---	---	---	---	---
Pk00274	Pk00274_txpt2	109	gi|358333893|dbj|GAA52350.1| hypothetical protein CLF_107909 [Clonorchis sinensis]	---	---	---	---	-	-	-	-	---	---	---	---	---	---	---
Pk00275	Pk00275_txpt1	57	---	---	---	---	---	-	-	-	-	---	Y	---	---	---	---	---
Pk00276	Pk00276_txpt1	36	---	---	---	---	---	-	-	-	-	---	---	---	---	---	---	---
Pk00277	Pk00277_txpt1	124	---	---	---	---	---	-	-	-	-	---	---	---	---	---	---	---
Pk00278	Pk00278_txpt1	65	---	---	---	---	---	-	-	-	-	---	---	---	---	---	---	---
Pk00278	Pk00278_txpt2	51	---	---	---	---	---	-	-	-	-	---	---	---	---	---	---	---
Pk00278	Pk00278_txpt3	46	---	---	---	---	---	-	-	-	-	---	---	---	---	---	---	---
Pk00278	Pk00278_txpt4	63	---	---	---	---	---	-	-	-	-	---	---	---	---	---	---	---
Pk00279	Pk00279_txpt1	179	gi|254587315|emb|CAX83714.1| reverse transcriptase [Schistosoma japonicum]	---	---	---	---	-	-	-	-	---	---	---	---	---	---	---
Pk00279	Pk00279_txpt2	58	---	---	---	---	---	-	-	-	-	---	---	---	---	---	---	---
Pk00279	Pk00279_txpt3	65	---	---	---	---	---	-	-	-	-	---	---	---	---	---	---	---
Pk00280	Pk00280_txpt1	61	gi|256056764|ref|XP_002570235.1| short chain dehydrogenase [Schistosoma mansoni]	---	---	---	---	-	K11153	ko00830	-	---	---	---	---	---	---	---
Pk00281	Pk00281_txpt1	50	---	---	---	---	---	-	-	-	-	---	---	---	---	---	---	---
Pk00282	Pk00282_txpt1	250	gi|358337158|dbj|GAA39140.2| retinol dehydrogenase 12 [Clonorchis sinensis]	IPR002198: Short-chain dehydrogenase/reductase SDR; IPR002347: Glucose/ribitol dehydrogenase; IPR016040: NAD(P)-binding domain;	GO:0005488: binding; GO:0016491: oxidoreductase activity;	GO:0008152: metabolic process; GO:0055114: oxidation-reduction process;	---	-	K00100 K11152 K11153 K11161 K11162 K11169 K11170	ko00051 ko00363 ko00591 ko00625 ko00650 ko00830	-	---	---	---	8	50	---	---
Pk00283	Pk00283_txpt1	133	---	---	---	---	---	-	-	-	-	---	Y	---	---	---	---	---
Pk00283	Pk00283_txpt2	181	---	---	---	---	---	-	-	-	-	---	Y	---	---	---	---	---
Pk00284	Pk00284_txpt1	149	gi|358339516|dbj|GAA47566.1| protein kinase N, partial [Clonorchis sinensis]	---	---	---	---	2.7.11.13	K06071	ko04151 ko05132	-	---	---	---	---	---	---	---
Pk00284	Pk00284_txpt2	132	gi|358339516|dbj|GAA47566.1| protein kinase N, partial [Clonorchis sinensis]	---	---	---	---	-	-	-	-	---	---	---	---	---	---	---
Pk00284	Pk00284_txpt3	317	gi|256084161|ref|XP_002578300.1| serine/threonine protein kinase [Schistosoma mansoni]	IPR000861: HR1 repeat, rho-binding; IPR011072: HR1 rho-binding repeat;	---	GO:0007165: signal transduction;	GO:0005622: intracellular;	2.7.11.13	K06071	ko04151 ko05132	-	---	---	---	2	11	---	---
Pk00284	Pk00284_txpt4	156	---	---	---	---	---	-	-	-	-	---	---	---	---	---	---	---
Pk00284	Pk00284_txpt5	182	---	---	---	---	---	-	-	-	-	---	---	---	---	---	---	---
Pk00285	Pk00285_txpt1	131	gi|358339516|dbj|GAA47566.1| protein kinase N, partial [Clonorchis sinensis]	IPR000961: AGC-kinase, C-terminal; IPR011009: Protein kinase-like domain; IPR017892: Protein kinase, C-terminal;	GO:0004674: protein serine/threonine kinase activity; GO:0005524: ATP binding; GO:0016772: transferase activity, transferring phosphorus-containing groups;	GO:0006468: protein phosphorylation;	---	2.7.11.13	K02677 K06071	ko04010 ko04011 ko04012 ko04020 ko04066 ko04070 ko04150 ko04151 ko04270 ko04310 ko04370 ko04510 ko04530 ko04540 ko04650 ko04666 ko04670 ko04713 ko04720 ko04723 ko04724 ko04725 ko04726 ko04727 ko04728 ko04730 ko04745 ko04911 ko04916 ko04918 ko04960 ko04961 ko04970 ko04971 ko04972 ko05031 ko05032 ko05110 ko05132 ko05143 ko05146 ko05161 ko05200 ko05205 ko05206 ko05214 ko05223	-	---	---	---	---	---	---	---
Pk00285	Pk00285_txpt2	298	gi|358339516|dbj|GAA47566.1| protein kinase N, partial [Clonorchis sinensis]	IPR000719: Protein kinase, catalytic domain; IPR000961: AGC-kinase, C-terminal; IPR002290: Serine/threonine-protein kinase domain; IPR008271: Serine/threonine-protein kinase, active site; IPR011009: Protein kinase-like domain; IPR017442: Serine/threonine-protein kinase-like domain; IPR017892: Protein kinase, C-terminal; IPR020635: Tyrosine-protein kinase, catalytic domain;	GO:0004672: protein kinase activity; GO:0004674: protein serine/threonine kinase activity; GO:0005524: ATP binding; GO:0016772: transferase activity, transferring phosphorus-containing groups;	GO:0006468: protein phosphorylation;	---	2.7.11.13	K02677 K06071	ko04010 ko04011 ko04012 ko04020 ko04066 ko04070 ko04150 ko04151 ko04270 ko04310 ko04370 ko04510 ko04530 ko04540 ko04650 ko04666 ko04670 ko04713 ko04720 ko04723 ko04724 ko04725 ko04726 ko04727 ko04728 ko04730 ko04745 ko04911 ko04916 ko04918 ko04960 ko04961 ko04970 ko04971 ko04972 ko05031 ko05032 ko05110 ko05132 ko05143 ko05146 ko05161 ko05200 ko05205 ko05206 ko05214 ko05223	-	---	---	---	4	20	---	---
Pk00286	Pk00286_txpt1	44	---	---	---	---	---	-	-	-	-	---	---	---	---	---	---	---
Pk00287	Pk00287_txpt1	70	gi|358339516|dbj|GAA47566.1| protein kinase N, partial [Clonorchis sinensis]	---	---	---	---	-	-	-	-	---	---	---	---	---	---	---
Pk00288	Pk00288_txpt1	107	gi|358338597|dbj|GAA38501.2| hypothetical protein CLF_112067 [Clonorchis sinensis]	---	---	---	---	-	-	-	-	---	---	---	---	---	---	---
Pk00288	Pk00288_txpt2	232	---	---	---	---	---	-	-	-	-	---	---	---	---	---	---	---
Pk00288	Pk00288_txpt3	117	---	---	---	---	---	-	-	-	-	---	---	---	---	---	---	---
Pk00289	Pk00289_txpt1	67	---	---	---	---	---	-	-	-	-	---	Y	---	---	---	---	---
Pk00289	Pk00289_txpt2	47	---	---	---	---	---	-	-	-	-	---	---	---	---	---	---	---
Pk00289	Pk00289_txpt3	67	---	---	---	---	---	-	-	-	-	---	Y	---	---	---	---	---
Pk00290	Pk00290_txpt1	143	gi|67625725|tpe|CAJ00251.1| TPA: gag-pol polyprotein [Schistosoma mansoni]	---	---	---	---	-	-	-	-	---	---	---	---	---	---	---
Pk00290	Pk00290_txpt2	244	---	---	---	---	---	-	-	-	-	---	---	---	---	---	---	---
Pk00291	Pk00291_txpt1	76	---	---	---	---	---	-	-	-	-	---	---	---	---	---	---	---
Pk00291	Pk00291_txpt2	152	---	---	---	---	---	-	-	-	-	---	Y	---	---	---	---	---
Pk00292	Pk00292_txpt1	166	---	---	---	---	---	-	-	-	-	---	Y	---	---	---	---	---
Pk00293	Pk00293_txpt1	227	gi|358333865|dbj|GAA52333.1| tyrosine-protein phosphatase non-receptor type 5 [Clonorchis sinensis]	IPR000242: Protein-tyrosine phosphatase, receptor/non-receptor type; IPR000387: Protein-tyrosine/Dual-specificity phosphatase; IPR003595: Protein-tyrosine phosphatase, catalytic; IPR016130: Protein-tyrosine phosphatase, active site;	GO:0004725: protein tyrosine phosphatase activity; GO:0016791: phosphatase activity;	GO:0006470: protein dephosphorylation; GO:0016311: dephosphorylation;	---	3.1.3.48	K01104 K04458 K05695 K06777 K06778	ko04010 ko04514 ko04520 ko04910	-	---	---	---	---	---	---	---
Pk00293	Pk00293_txpt2	52	---	---	---	---	---	-	-	-	-	---	---	---	---	---	---	---
Pk00293	Pk00293_txpt3	103	gi|358333865|dbj|GAA52333.1| tyrosine-protein phosphatase non-receptor type 5 [Clonorchis sinensis]	IPR000242: Protein-tyrosine phosphatase, receptor/non-receptor type;	GO:0004725: protein tyrosine phosphatase activity;	GO:0006470: protein dephosphorylation;	---	3.1.3.48	K01104 K04458 K05695 K06776 K16662	ko04010 ko04514 ko04520 ko04910	-	---	---	---	---	---	---	---
Pk00294	Pk00294_txpt1	76	---	---	---	---	---	-	-	-	-	---	Y	---	---	---	---	---
Pk00295	Pk00295_txpt1	99	---	---	---	---	---	-	-	-	-	---	---	---	---	---	---	---
Pk00296	Pk00296_txpt1	79	gi|358334880|dbj|GAA53297.1| cleavage stimulation factor subunit 1 [Clonorchis sinensis]	IPR001680: WD40 repeat; IPR011047: Quinonprotein alcohol dehydrogenase-like; IPR015943: WD40/YVTN repeat-like-containing domain; IPR017986: WD40-repeat-containing domain; IPR019781: WD40 repeat, subgroup; IPR019782: WD40 repeat 2;	GO:0005515: protein binding;	---	---	-	K14406	ko03015	-	---	---	---	---	---	---	---
Pk00296	Pk00296_txpt2	120	gi|358334880|dbj|GAA53297.1| cleavage stimulation factor subunit 1 [Clonorchis sinensis]	IPR001680: WD40 repeat; IPR011047: Quinonprotein alcohol dehydrogenase-like; IPR015943: WD40/YVTN repeat-like-containing domain; IPR017986: WD40-repeat-containing domain; IPR019775: WD40 repeat, conserved site; IPR019781: WD40 repeat, subgroup; IPR019782: WD40 repeat 2;	GO:0005515: protein binding;	---	---	-	K14406 K14963	ko03015	-	---	---	---	---	---	---	---
Pk00297	Pk00297_txpt1	180	gi|358334880|dbj|GAA53297.1| cleavage stimulation factor subunit 1 [Clonorchis sinensis]	IPR001680: WD40 repeat; IPR011046: WD40 repeat-like-containing domain; IPR015943: WD40/YVTN repeat-like-containing domain; IPR017986: WD40-repeat-containing domain; IPR019781: WD40 repeat, subgroup; IPR019782: WD40 repeat 2;	GO:0005515: protein binding;	---	---	-	K14406 K14963 K16482	ko03015	-	---	---	---	---	---	---	---
Pk00298	Pk00298_txpt1	315	gi|358337994|dbj|GAA37672.2| agrin [Clonorchis sinensis]	IPR000742: Epidermal growth factor-like, type 3; IPR006209: EGF; IPR006210: Epidermal growth factor-like; IPR008985: Concanavalin A-like lectin/glucanase; IPR012680: Laminin G, subdomain 2; IPR013032: EGF-like region, conserved site; IPR013320: Concanavalin A-like lectin/glucanase, subgroup;	GO:0005515: protein binding;	---	---	-	K06254	ko04512	-	---	---	---	---	---	---	---
Pk00298	Pk00298_txpt2	137	gi|358337994|dbj|GAA37672.2| agrin [Clonorchis sinensis]	---	---	---	---	-	K06254	ko04512	-	---	---	---	---	---	---	---
Pk00298	Pk00298_txpt3	180	gi|358337994|dbj|GAA37672.2| agrin [Clonorchis sinensis]	---	---	---	---	-	K06254	ko04512	-	---	---	---	---	---	---	---
Pk00299	Pk00299_txpt1	142	---	---	---	---	---	-	-	-	-	---	---	---	---	---	---	---
Pk00299	Pk00299_txpt2	95	---	IPR000219: Dbl homology (DH) domain;	GO:0005089: Rho guanyl-nucleotide exchange factor activity;	GO:0035023: regulation of Rho protein signal transduction;	GO:0005622: intracellular;	-	-	-	-	---	---	---	---	---	---	---
Pk00300	Pk00300_txpt1	82	gi|348542084|ref|XP_003458516.1| PREDICTED: uncharacterized protein K02A2.6-like [Oreochromis niloticus]	---	---	---	---	-	-	-	-	---	---	---	---	---	---	---
Pk00301	Pk00301_txpt1	70	---	---	---	---	---	-	-	-	-	---	---	---	---	---	---	---
Pk00301	Pk00301_txpt2	94	---	---	---	---	---	-	-	-	-	Y	---	Y	---	---	---	---
Pk00301	Pk00301_txpt3	63	---	---	---	---	---	-	-	-	-	---	---	---	---	---	---	---
Pk00302	Pk00302_txpt1	218	gi|358254564|dbj|GAA55829.1| pleckstrin homology domain-containing family G member 6 [Clonorchis sinensis]	IPR011993: Pleckstrin homology-type;	GO:0005515: protein binding;	---	---	-	-	-	-	---	---	---	---	---	---	---
Pk00302	Pk00302_txpt2	104	gi|358254564|dbj|GAA55829.1| pleckstrin homology domain-containing family G member 6 [Clonorchis sinensis]	IPR000219: Dbl homology (DH) domain;	GO:0005089: Rho guanyl-nucleotide exchange factor activity;	GO:0035023: regulation of Rho protein signal transduction;	GO:0005622: intracellular;	-	-	-	-	---	---	---	---	---	---	---
Pk00302	Pk00302_txpt3	99	gi|358254564|dbj|GAA55829.1| pleckstrin homology domain-containing family G member 6 [Clonorchis sinensis]	IPR000219: Dbl homology (DH) domain;	GO:0005089: Rho guanyl-nucleotide exchange factor activity;	GO:0035023: regulation of Rho protein signal transduction;	GO:0005622: intracellular;	-	-	-	-	---	---	---	---	---	---	---
Pk00303	Pk00303_txpt1	317	gi|56758358|gb|AAW27319.1| SJCHGC09548 protein [Schistosoma japonicum]	IPR021569: GLUT4 regulating protein TUG;	---	---	---	-	K15627	ko05202	-	---	---	---	---	---	---	---
Pk00304	Pk00304_txpt1	195	gi|358254430|dbj|GAA55263.1| tether containing UBX domain for GLUT4, partial [Clonorchis sinensis]	IPR001012: UBX;	GO:0005515: protein binding;	---	---	-	K14011 K15627	ko04141 ko05202	-	---	---	---	---	---	---	---
Pk00304	Pk00304_txpt2	131	gi|358254430|dbj|GAA55263.1| tether containing UBX domain for GLUT4, partial [Clonorchis sinensis]	IPR001012: UBX;	GO:0005515: protein binding;	---	---	-	K14011 K15627	ko04141 ko05202	-	---	---	---	---	---	---	---
Pk00305	Pk00305_txpt1	116	---	---	---	---	---	-	-	-	-	---	Y	---	---	---	---	---
Pk00305	Pk00305_txpt2	167	gi|358342548|dbj|GAA27579.2| V-type H+-transporting ATPase subunit D [Clonorchis sinensis]	IPR002699: ATPase, V1/A1 complex, subunit D;	GO:0042626: ATPase activity, coupled to transmembrane movement of substances; GO:0046961: proton-transporting ATPase activity, rotational mechanism;	GO:0015991: ATP hydrolysis coupled proton transport;	GO:0033178: proton-transporting two-sector ATPase complex, catalytic domain;	3.6.3.14	K02149 K17260	ko00190 ko04145 ko04721 ko04966 ko05110 ko05120 ko05323	M00160	---	---	---	---	---	---	---
Pk00306	Pk00306_txpt1	259	gi|358334125|dbj|GAA52573.1| hypothetical protein CLF_108380, partial [Clonorchis sinensis]	IPR011598: Helix-loop-helix DNA-binding;	GO:0030528: transcription regulator activity;	GO:0006355: regulation of transcription, DNA-dependent;	GO:0005634: nucleus;	-	K02296 K09097	ko04066 ko04710 ko04711 ko04728 ko05168 ko05200 ko05204 ko05211	-	---	---	---	---	---	---	---
Pk00306	Pk00306_txpt2	317	gi|358334125|dbj|GAA52573.1| hypothetical protein CLF_108380, partial [Clonorchis sinensis]	IPR011598: Helix-loop-helix DNA-binding;	GO:0030528: transcription regulator activity;	GO:0006355: regulation of transcription, DNA-dependent;	GO:0005634: nucleus;	-	K02296 K09097	ko04066 ko04710 ko04711 ko04728 ko05168 ko05200 ko05204 ko05211	-	---	---	---	---	---	---	---
Pk00306	Pk00306_txpt3	263	gi|358334125|dbj|GAA52573.1| hypothetical protein CLF_108380, partial [Clonorchis sinensis]	---	---	---	---	-	-	-	-	---	---	---	---	---	---	---
Pk00306	Pk00306_txpt4	173	gi|358334125|dbj|GAA52573.1| hypothetical protein CLF_108380, partial [Clonorchis sinensis]	---	---	---	---	-	-	-	-	---	---	---	---	---	---	---
Pk00306	Pk00306_txpt5	189	---	---	---	---	---	-	-	-	-	---	Y	---	---	---	---	---
Pk00307	Pk00307_txpt1	162	---	---	---	---	---	-	-	-	-	---	---	---	---	---	---	---
Pk00308	Pk00308_txpt1	235	gi|358334542|dbj|GAA53014.1| hypothetical protein CLF_109338 [Clonorchis sinensis]	---	---	---	---	-	-	-	-	---	---	---	---	---	---	---
Pk00309	Pk00309_txpt1	109	gi|358334542|dbj|GAA53014.1| hypothetical protein CLF_109338 [Clonorchis sinensis]	---	---	---	---	-	-	-	-	---	---	---	---	---	---	---
Pk00309	Pk00309_txpt2	71	---	---	---	---	---	-	-	-	-	---	---	---	---	---	---	---
Pk00310	Pk00310_txpt1	175	gi|358255495|dbj|GAA57189.1| intraflagellar transport protein 172 homolog [Clonorchis sinensis]	---	---	---	---	-	-	-	-	---	---	---	---	---	---	---
Pk00311	Pk00311_txpt1	244	gi|358254836|dbj|GAA56457.1| conserved oligomeric Golgi complex subunit 5 [Clonorchis sinensis]	---	---	---	---	-	-	-	-	---	---	---	---	---	---	---
Pk00312	Pk00312_txpt1	108	gi|358254836|dbj|GAA56457.1| conserved oligomeric Golgi complex subunit 5 [Clonorchis sinensis]	---	---	---	---	-	-	-	-	---	---	---	---	---	---	---
Pk00312	Pk00312_txpt2	204	gi|358254836|dbj|GAA56457.1| conserved oligomeric Golgi complex subunit 5 [Clonorchis sinensis]	---	---	---	---	-	-	-	-	---	---	---	---	---	---	---
Pk00312	Pk00312_txpt3	84	gi|358254836|dbj|GAA56457.1| conserved oligomeric Golgi complex subunit 5 [Clonorchis sinensis]	---	---	---	---	-	-	-	-	---	---	---	---	---	---	---
Pk00312	Pk00312_txpt4	68	---	---	---	---	---	-	-	-	-	---	Y	---	---	---	---	---
Pk00313	Pk00313_txpt1	70	gi|358336882|dbj|GAA55334.1| conserved oligomeric Golgi complex subunit 5, partial [Clonorchis sinensis]	---	---	---	---	-	-	-	-	---	---	---	---	---	---	---
Pk00314	Pk00314_txpt1	69	gi|358254836|dbj|GAA56457.1| conserved oligomeric Golgi complex subunit 5 [Clonorchis sinensis]	---	---	---	---	-	-	-	-	---	---	---	---	---	---	---
Pk00315	Pk00315_txpt1	102	gi|358341757|dbj|GAA49352.1| E3 SUMO-protein ligase RanBP2, partial [Clonorchis sinensis]	---	---	---	---	-	K12172	ko03013	M00427	---	---	---	---	---	---	---
Pk00316	Pk00316_txpt1	263	gi|256073571|ref|XP_002573103.1| ran-binding protein [Schistosoma mansoni] gi|358341757|dbj|GAA49352.1| E3 SUMO-protein ligase RanBP2, partial [Clonorchis sinensis]	---	---	---	---	-	K12172	ko03013	M00427	---	---	---	---	---	---	---
Pk00316	Pk00316_txpt2	317	gi|353232469|emb|CCD79824.1| putative ran-binding protein [Schistosoma mansoni] gi|358341757|dbj|GAA49352.1| E3 SUMO-protein ligase RanBP2, partial [Clonorchis sinensis]	IPR011990: Tetratricopeptide-like helical; IPR013026: Tetratricopeptide repeat-containing; IPR019734: Tetratricopeptide repeat;	GO:0005488: binding; GO:0005515: protein binding;	---	---	-	K12172	ko03013	M00427	---	---	---	---	---	---	---
Pk00317	Pk00317_txpt1	109	gi|358341757|dbj|GAA49352.1| E3 SUMO-protein ligase RanBP2, partial [Clonorchis sinensis]	IPR001876: Zinc finger, RanBP2-type;	GO:0008270: zinc ion binding;	---	GO:0005622: intracellular;	-	K03348 K08582 K12172 K14296	ko03013 ko04110 ko04111 ko04113 ko04114 ko04120 ko04914 ko05166	M00389 M00427	---	---	---	---	---	---	---
Pk00317	Pk00317_txpt2	192	gi|358341757|dbj|GAA49352.1| E3 SUMO-protein ligase RanBP2, partial [Clonorchis sinensis]	IPR000156: Ran binding protein 1; IPR011993: Pleckstrin homology-type;	GO:0005515: protein binding;	GO:0046907: intracellular transport;	---	-	K12172 K15306	ko03013 ko05166 ko05203	M00427	---	---	---	---	---	---	---
Pk00317	Pk00317_txpt3	171	gi|358341757|dbj|GAA49352.1| E3 SUMO-protein ligase RanBP2, partial [Clonorchis sinensis]	IPR000156: Ran binding protein 1; IPR011993: Pleckstrin homology-type;	GO:0005515: protein binding;	GO:0046907: intracellular transport;	---	-	K12172 K15306	ko03013 ko05166 ko05203	M00427	---	---	---	2	8	---	---
Pk00317	Pk00317_txpt4	101	gi|358341757|dbj|GAA49352.1| E3 SUMO-protein ligase RanBP2, partial [Clonorchis sinensis]	IPR000156: Ran binding protein 1; IPR011993: Pleckstrin homology-type;	GO:0005515: protein binding;	GO:0046907: intracellular transport;	---	-	K12172	ko03013	M00427	---	---	---	---	---	---	---
Pk00318	Pk00318_txpt1	210	gi|358341757|dbj|GAA49352.1| E3 SUMO-protein ligase RanBP2, partial [Clonorchis sinensis]	IPR000156: Ran binding protein 1; IPR011993: Pleckstrin homology-type;	GO:0005515: protein binding;	GO:0046907: intracellular transport;	---	-	K12172 K15306	ko03013 ko05166 ko05203	M00427	---	---	---	---	---	---	---
Pk00319	Pk00319_txpt1	140	---	---	---	---	---	-	-	-	-	---	---	---	---	---	---	---
Pk00319	Pk00319_txpt2	68	---	---	---	---	---	-	-	-	-	---	---	---	---	---	---	---
Pk00320	Pk00320_txpt1	101	---	---	---	---	---	-	-	-	-	---	---	---	---	---	---	---
Pk00321	Pk00321_txpt1	201	gi|256080968|ref|XP_002576747.1| TPX2 protein [Schistosoma mansoni]	---	---	---	---	-	K16812	-	-	---	---	---	---	---	---	---
Pk00322	Pk00322_txpt1	317	gi|358341757|dbj|GAA49352.1| E3 SUMO-protein ligase RanBP2, partial [Clonorchis sinensis]	---	---	---	---	-	K12172	ko03013	M00427	---	---	---	---	---	---	---
Pk00323	Pk00323_txpt1	68	---	---	---	---	---	-	-	-	-	---	---	---	---	---	---	---
Pk00324	Pk00324_txpt1	174	gi|358255318|dbj|GAA57030.1| retrovirus-related Pol polyprotein from type-1 retrotransposable element R2 [Clonorchis sinensis]	---	---	---	---	-	-	-	-	---	---	---	---	---	---	---
Pk00324	Pk00324_txpt2	101	gi|358255318|dbj|GAA57030.1| retrovirus-related Pol polyprotein from type-1 retrotransposable element R2 [Clonorchis sinensis]	---	---	---	---	-	-	-	-	---	---	---	---	---	---	---
Pk00325	Pk00325_txpt1	54	gi|358336958|dbj|GAA55404.1| nucleoside diphosphate-linked moiety X motif 8 mitochondrial [Clonorchis sinensis]	---	---	---	---	-	-	-	-	---	Y	---	---	---	---	---
Pk00325	Pk00325_txpt2	121	gi|358336958|dbj|GAA55404.1| nucleoside diphosphate-linked moiety X motif 8 mitochondrial [Clonorchis sinensis]	IPR000086: NUDIX hydrolase domain; IPR015797: NUDIX hydrolase domain-like;	GO:0016787: hydrolase activity;	---	---	-	K01529 K08136	-	-	---	---	---	---	---	---	---
Pk00325	Pk00325_txpt3	72	gi|358336958|dbj|GAA55404.1| nucleoside diphosphate-linked moiety X motif 8 mitochondrial [Clonorchis sinensis]	IPR000086: NUDIX hydrolase domain; IPR015797: NUDIX hydrolase domain-like;	GO:0016787: hydrolase activity;	---	---	-	K01529 K08136	-	-	---	---	---	---	---	---	---
Pk00326	Pk00326_txpt1	105	gi|76153198|gb|AAX24852.2| SJCHGC02642 protein [Schistosoma japonicum]	---	---	---	---	-	-	-	-	---	Y	---	---	---	---	---
Pk00326	Pk00326_txpt2	109	gi|358255037|dbj|GAA56727.1| hypothetical protein CLF_111418, partial [Clonorchis sinensis]	---	---	---	---	-	-	-	-	---	Y	---	---	---	---	---
Pk00327	Pk00327_txpt1	44	---	---	---	---	---	-	-	-	-	---	---	---	---	---	---	---
Pk00328	Pk00328_txpt1	52	---	---	---	---	---	-	-	-	-	---	---	---	---	---	---	---
Pk00328	Pk00328_txpt2	259	---	---	---	---	---	-	-	-	-	---	---	---	---	---	---	---
Pk00329	Pk00329_txpt1	72	gi|358336020|dbj|GAA54594.1| epidermal retinol dehydrogenase 2, partial [Clonorchis sinensis]	IPR002198: Short-chain dehydrogenase/reductase SDR; IPR016040: NAD(P)-binding domain;	GO:0005488: binding; GO:0016491: oxidoreductase activity;	GO:0008152: metabolic process;	---	1.1.1.105	K11146 K15734	ko00830	-	---	---	---	---	---	---	---
Pk00329	Pk00329_txpt2	208	gi|256070293|ref|XP_002571477.1| oxidoreductase short chain dehydrogenase/reductase family [Schistosoma mansoni]	IPR002198: Short-chain dehydrogenase/reductase SDR; IPR002347: Glucose/ribitol dehydrogenase; IPR016040: NAD(P)-binding domain;	GO:0005488: binding; GO:0016491: oxidoreductase activity;	GO:0008152: metabolic process; GO:0055114: oxidation-reduction process;	---	1.1.1.105	K05290 K11151 K15734	ko00563 ko00830	-	---	---	---	3	4	---	---
Pk00329	Pk00329_txpt3	72	gi|358336020|dbj|GAA54594.1| epidermal retinol dehydrogenase 2, partial [Clonorchis sinensis]	IPR002198: Short-chain dehydrogenase/reductase SDR; IPR016040: NAD(P)-binding domain;	GO:0005488: binding; GO:0016491: oxidoreductase activity;	GO:0008152: metabolic process;	---	1.1.1.105	K11146 K15734	ko00830	-	---	---	---	---	---	---	---
Pk00330	Pk00330_txpt1	40	---	---	---	---	---	-	-	-	-	---	---	---	---	---	---	---
Pk00331	Pk00331_txpt1	147	gi|76156821|gb|AAX27944.2| SJCHGC09141 protein [Schistosoma japonicum]	IPR003738: Protein of unknown function DUF159;	---	---	---	3.1.3.48	K05696	ko04520 ko04910	-	---	---	---	---	---	---	---
Pk00331	Pk00331_txpt2	156	gi|76156821|gb|AAX27944.2| SJCHGC09141 protein [Schistosoma japonicum]	IPR003738: Protein of unknown function DUF159;	---	---	---	3.1.3.48	K05696	ko04520 ko04910	-	---	---	---	---	---	---	---
Pk00332	Pk00332_txpt1	70	---	---	---	---	---	-	-	-	-	---	---	---	---	---	---	---
Pk00333	Pk00333_txpt1	92	gi|358333128|dbj|GAA51695.1| hypothetical protein CLF_106643 [Clonorchis sinensis]	---	---	---	---	-	-	-	-	---	---	---	---	---	---	---
Pk00333	Pk00333_txpt2	162	gi|76156821|gb|AAX27944.2| SJCHGC09141 protein [Schistosoma japonicum]	IPR003738: Protein of unknown function DUF159;	---	---	---	-	-	-	-	---	---	---	---	---	---	---
Pk00333	Pk00333_txpt3	57	---	---	---	---	---	-	-	-	-	---	---	---	---	---	---	---
Pk00333	Pk00333_txpt4	187	---	IPR003738: Protein of unknown function DUF159;	---	---	---	-	-	-	-	---	---	---	---	---	---	---
Pk00333	Pk00333_txpt5	127	gi|76156821|gb|AAX27944.2| SJCHGC09141 protein [Schistosoma japonicum]	IPR003738: Protein of unknown function DUF159;	---	---	---	-	-	-	-	---	---	---	---	---	---	---
Pk00334	Pk00334_txpt1	34	---	---	---	---	---	-	-	-	-	---	---	---	---	---	---	---
Pk00334	Pk00334_txpt2	88	---	---	---	---	---	-	-	-	-	---	---	---	---	---	---	---
Pk00335	Pk00335_txpt1	97	gi|358332856|dbj|GAA51460.1| formiminoglutamase [Clonorchis sinensis]	IPR023696: Ureohydrolase domain;	---	---	---	3.5.3.8	K01479	ko00340	M00045	---	---	---	7	49	---	---
Pk00335	Pk00335_txpt2	68	gi|358332856|dbj|GAA51460.1| formiminoglutamase [Clonorchis sinensis]	IPR023696: Ureohydrolase domain;	---	---	---	3.5.3.8	K01479	ko00340	M00045	---	---	---	---	---	---	---
Pk00335	Pk00335_txpt3	65	gi|358332856|dbj|GAA51460.1| formiminoglutamase [Clonorchis sinensis]	IPR023696: Ureohydrolase domain;	---	---	---	-	-	-	-	---	---	---	7	77	---	---
Pk00335	Pk00335_txpt4	70	gi|358332856|dbj|GAA51460.1| formiminoglutamase [Clonorchis sinensis]	IPR023696: Ureohydrolase domain;	---	---	---	-	-	-	-	---	---	---	---	---	---	---
Pk00336	Pk00336_txpt1	118	gi|449663005|ref|XP_002166158.2| PREDICTED: unconventional myosin-Ia-like [Hydra vulgaris] gi|449667013|ref|XP_004206471.1| PREDICTED: RNA-directed DNA polymerase from mobile element jockey-like [Hydra vulgaris] gi|449682906|ref|XP_002170374.2| PREDICTED: uncharacterized protein LOC100205880, partial [Hydra vulgaris]	IPR000477: Reverse transcriptase;	GO:0003723: RNA binding; GO:0003964: RNA-directed DNA polymerase activity;	GO:0006278: RNA-dependent DNA replication;	---	-	K06669 K09254 K10356 K10417	ko04110 ko04111 ko04113 ko04114 ko04962 ko05202 ko05203	-	---	---	---	---	---	---	---
Pk00336	Pk00336_txpt2	77	---	---	---	---	---	-	-	-	-	---	---	---	---	---	---	---
Pk00336	Pk00336_txpt3	49	---	---	---	---	---	-	-	-	-	---	---	---	---	---	---	---
Pk00336	Pk00336_txpt4	139	gi|358341077|dbj|GAA48844.1| anaphase-promoting complex subunit 4, partial [Clonorchis sinensis]	---	---	---	---	-	-	-	-	---	---	---	---	---	---	---
Pk00337	Pk00337_txpt1	317	gi|358339223|dbj|GAA47327.1| asparaginyl-tRNA synthetase [Clonorchis sinensis]	IPR004364: Aminoacyl-tRNA synthetase, class II (D/K/N); IPR004365: Nucleic acid binding, OB-fold, tRNA/helicase-type; IPR006195: Aminoacyl-tRNA synthetase, class II; IPR012340: Nucleic acid-binding, OB-fold; IPR016027: Nucleic acid-binding, OB-fold-like; IPR018150: Aminoacyl-tRNA synthetase, class II (D/K/N)-like;	GO:0000166: nucleotide binding; GO:0003676: nucleic acid binding; GO:0004812: aminoacyl-tRNA ligase activity; GO:0005524: ATP binding;	GO:0006412: translation; GO:0006418: tRNA aminoacylation for protein translation;	GO:0005737: cytoplasm;	6.1.1.22	K01893	ko00970	M00359 M00360	---	---	---	---	---	---	---
Pk00337	Pk00337_txpt2	133	gi|358339223|dbj|GAA47327.1| asparaginyl-tRNA synthetase [Clonorchis sinensis]	IPR002312: Aspartyl/Asparaginyl-tRNA synthetase, class IIb; IPR004364: Aminoacyl-tRNA synthetase, class II (D/K/N); IPR018150: Aminoacyl-tRNA synthetase, class II (D/K/N)-like;	GO:0000166: nucleotide binding; GO:0004812: aminoacyl-tRNA ligase activity; GO:0005524: ATP binding;	GO:0006412: translation; GO:0006418: tRNA aminoacylation for protein translation;	GO:0005737: cytoplasm;	6.1.1.22	K01893	ko00970	M00359 M00360	---	---	---	---	---	---	---
Pk00338	Pk00338_txpt1	317	gi|358336803|dbj|GAA29806.2| cellular tumor antigen p53 [Clonorchis sinensis]	IPR008967: p53-like transcription factor, DNA-binding; IPR011615: p53, DNA-binding domain; IPR012346: p53/RUNT-type transcription factor, DNA-binding domain;	GO:0003677: DNA binding; GO:0003700: sequence-specific DNA binding transcription factor activity; GO:0010843: promoter binding;	GO:0006355: regulation of transcription, DNA-dependent;	GO:0005634: nucleus;	-	K10149	ko04391 ko05206	-	---	---	---	---	---	---	---
Pk00339	Pk00339_txpt1	105	gi|358336803|dbj|GAA29806.2| cellular tumor antigen p53 [Clonorchis sinensis]	---	---	---	---	-	K10149	ko04391 ko05206	-	---	---	---	---	---	---	---
Pk00340	Pk00340_txpt1	124	---	---	---	---	---	-	-	-	-	---	---	---	---	---	---	---
Pk00340	Pk00340_txpt2	117	---	---	---	---	---	-	-	-	-	---	---	---	---	---	---	---
Pk00341	Pk00341_txpt1	88	gi|358336803|dbj|GAA29806.2| cellular tumor antigen p53 [Clonorchis sinensis]	---	---	---	---	-	-	-	-	---	---	---	---	---	---	---
Pk00341	Pk00341_txpt2	90	gi|358336803|dbj|GAA29806.2| cellular tumor antigen p53 [Clonorchis sinensis]	---	---	---	---	-	K10149	ko04391 ko05206	-	---	---	---	---	---	---	---
Pk00341	Pk00341_txpt3	113	---	---	---	---	---	-	-	-	-	---	---	---	---	---	---	---
Pk00341	Pk00341_txpt4	125	---	---	---	---	---	-	-	-	-	---	---	---	---	---	---	---
Pk00342	Pk00342_txpt1	47	gi|358336803|dbj|GAA29806.2| cellular tumor antigen p53 [Clonorchis sinensis]	---	---	---	---	-	K10149	ko04391 ko05206	-	---	---	---	---	---	---	---
Pk00342	Pk00342_txpt2	71	gi|358336803|dbj|GAA29806.2| cellular tumor antigen p53 [Clonorchis sinensis]	IPR008967: p53-like transcription factor, DNA-binding; IPR011615: p53, DNA-binding domain; IPR012346: p53/RUNT-type transcription factor, DNA-binding domain;	GO:0003677: DNA binding; GO:0003700: sequence-specific DNA binding transcription factor activity; GO:0010843: promoter binding;	GO:0006355: regulation of transcription, DNA-dependent;	GO:0005634: nucleus;	-	K10149	ko04391 ko05206	-	---	---	---	---	---	---	---
Pk00343	Pk00343_txpt1	163	gi|358253992|dbj|GAA54026.1| alpha-parvin, partial [Clonorchis sinensis]	IPR001715: Calponin homology domain;	GO:0005515: protein binding;	---	---	-	K06275	ko04510	-	---	---	---	---	---	---	---
Pk00344	Pk00344_txpt1	95	---	---	---	---	---	-	-	-	-	---	Y	---	---	---	---	---
Pk00344	Pk00344_txpt2	142	gi|358253992|dbj|GAA54026.1| alpha-parvin, partial [Clonorchis sinensis]	---	---	---	---	-	K06275	ko04510	-	---	---	---	---	---	---	---
Pk00345	Pk00345_txpt1	73	---	---	---	---	---	-	-	-	-	---	Y	---	---	---	---	---
Pk00346	Pk00346_txpt1	43	---	---	---	---	---	-	-	-	-	---	---	---	---	---	---	---
Pk00346	Pk00346_txpt2	234	---	---	---	---	---	-	-	-	-	---	---	---	---	---	---	---
Pk00346	Pk00346_txpt3	103	---	---	---	---	---	-	-	-	-	---	---	---	---	---	---	---
Pk00346	Pk00346_txpt4	43	---	---	---	---	---	-	-	-	-	---	---	---	---	---	---	---
Pk00347	Pk00347_txpt1	37	---	---	---	---	---	-	-	-	-	---	---	---	---	---	---	---
Pk00347	Pk00347_txpt2	55	---	---	---	---	---	-	-	-	-	---	---	---	---	---	---	---
Pk00348	Pk00348_txpt1	46	---	---	---	---	---	-	-	-	-	---	---	---	---	---	---	---
Pk00349	Pk00349_txpt1	87	---	---	---	---	---	-	-	-	-	---	Y	---	---	---	---	---
Pk00349	Pk00349_txpt2	31	---	---	---	---	---	-	-	-	-	---	---	---	---	---	---	---
Pk00350	Pk00350_txpt1	355	---	---	---	---	---	-	-	-	-	---	---	---	---	---	---	---
Pk00351	Pk00351_txpt1	69	---	---	---	---	---	-	-	-	-	---	---	---	---	---	---	---
Pk00352	Pk00352_txpt1	100	gi|358332116|dbj|GAA43349.2| 5-azacytidine-induced protein 1 [Clonorchis sinensis]	---	---	---	---	-	K16540	-	-	---	---	---	---	---	---	---
Pk00352	Pk00352_txpt2	136	gi|358332116|dbj|GAA43349.2| 5-azacytidine-induced protein 1 [Clonorchis sinensis]	---	---	---	---	1.14.11.16 2.1.1.43 2.7.11.1 6.3.2.19	K00476 K02519 K03646 K05746 K06084 K06950 K08017 K08840 K10433 K10624 K10643 K10750 K11322 K11423 K11515 K11682 K12327 K12822 K13163 K13173 K14960 K16540 K16806	ko00310 ko03018 ko03040 ko04270 ko04520 ko04810	-	---	---	---	---	---	---	---
Pk00353	Pk00353_txpt1	158	gi|358332116|dbj|GAA43349.2| 5-azacytidine-induced protein 1 [Clonorchis sinensis]	---	---	---	---	-	-	-	-	---	---	---	---	---	---	---
Pk00353	Pk00353_txpt2	225	gi|358332116|dbj|GAA43349.2| 5-azacytidine-induced protein 1 [Clonorchis sinensis]	---	---	---	---	-	-	-	-	---	---	---	---	---	---	---
Pk00354	Pk00354_txpt1	79	---	---	---	---	---	-	-	-	-	---	---	---	---	---	---	---
Pk00355	Pk00355_txpt1	222	gi|358253846|dbj|GAA53848.1| telomerase protein component 1 [Clonorchis sinensis]	---	---	---	---	-	K11127	-	-	---	---	---	8	25	---	---
Pk00356	Pk00356_txpt1	317	gi|358253846|dbj|GAA53848.1| telomerase protein component 1 [Clonorchis sinensis]	---	---	---	---	-	K11127	-	-	---	---	---	---	---	---	---
Pk00356	Pk00356_txpt2	145	gi|358253846|dbj|GAA53848.1| telomerase protein component 1 [Clonorchis sinensis]	---	---	---	---	-	-	-	-	---	---	---	3	40	---	---
Pk00356	Pk00356_txpt3	113	gi|358253846|dbj|GAA53848.1| telomerase protein component 1 [Clonorchis sinensis]	---	---	---	---	-	-	-	-	---	---	---	---	---	---	---
Pk00356	Pk00356_txpt4	317	gi|358253846|dbj|GAA53848.1| telomerase protein component 1 [Clonorchis sinensis]	---	---	---	---	-	K11127	-	-	---	---	---	---	---	---	---
Pk00356	Pk00356_txpt5	144	gi|358340488|dbj|GAA48370.1| telomerase protein component 1, partial [Clonorchis sinensis]	---	---	---	---	-	K11127	-	-	---	---	---	---	---	---	---
Pk00357	Pk00357_txpt1	173	gi|256083258|ref|XP_002577864.1| hypothetical protein [Schistosoma mansoni]	IPR008858: TROVE;	GO:0003723: RNA binding;	---	GO:0030529: ribonucleoprotein complex;	-	K11127	-	-	---	---	---	---	---	---	---
Pk00357	Pk00357_txpt2	71	gi|358340488|dbj|GAA48370.1| telomerase protein component 1, partial [Clonorchis sinensis]	IPR008858: TROVE;	GO:0003723: RNA binding;	---	GO:0030529: ribonucleoprotein complex;	-	K11127	-	-	---	---	---	3	12	---	---
Pk00357	Pk00357_txpt3	249	gi|256083258|ref|XP_002577864.1| hypothetical protein [Schistosoma mansoni]	IPR008858: TROVE;	GO:0003723: RNA binding;	---	GO:0030529: ribonucleoprotein complex;	-	K11127	-	-	---	---	---	7	59	---	---
Pk00358	Pk00358_txpt1	170	gi|358253846|dbj|GAA53848.1| telomerase protein component 1 [Clonorchis sinensis]	---	---	---	---	-	K11127	-	-	---	---	---	4	13	---	---
Pk00358	Pk00358_txpt2	87	gi|358253846|dbj|GAA53848.1| telomerase protein component 1 [Clonorchis sinensis]	---	---	---	---	-	-	-	-	---	---	---	4	15	---	---
Pk00359	Pk00359_txpt1	168	gi|358337844|dbj|GAA56181.1| phosphoglucomutase-1 [Clonorchis sinensis]	IPR005843: Alpha-D-phosphohexomutase, C-terminal;	GO:0016868: intramolecular transferase activity, phosphotransferases;	GO:0005975: carbohydrate metabolic process;	---	5.4.2.2	K01835	ko00010 ko00030 ko00052 ko00230 ko00500 ko00520 ko00521	M00549	---	---	---	8	66	---	---
Pk00359	Pk00359_txpt2	317	gi|358337844|dbj|GAA56181.1| phosphoglucomutase-1 [Clonorchis sinensis]	IPR005841: Alpha-D-phosphohexomutase superfamily; IPR005845: Alpha-D-phosphohexomutase, alpha/beta/alpha domain II; IPR005846: Alpha-D-phosphohexomutase, alpha/beta/alpha domain III; IPR016055: Alpha-D-phosphohexomutase, alpha/beta/alpha I/II/III;	GO:0016868: intramolecular transferase activity, phosphotransferases;	GO:0005975: carbohydrate metabolic process;	---	5.4.2.2	K01835 K15636	ko00010 ko00030 ko00052 ko00230 ko00500 ko00520 ko00521	M00549	---	---	---	18	136	---	---
Pk00360	Pk00360_txpt1	42	---	---	---	---	---	-	-	-	-	---	---	---	---	---	---	---
Pk00361	Pk00361_txpt1	66	---	---	---	---	---	-	-	-	-	---	---	---	---	---	---	---
Pk00362	Pk00362_txpt1	73	---	---	---	---	---	-	-	-	-	---	Y	---	---	---	---	---
Pk00362	Pk00362_txpt2	98	---	---	---	---	---	-	-	-	-	---	---	---	---	---	---	---
Pk00363	Pk00363_txpt1	80	---	---	---	---	---	-	-	-	-	---	---	---	---	---	---	---
Pk00364	Pk00364_txpt1	317	gi|557782898|ref|XP_005191059.1| PREDICTED: ATP-binding cassette sub-family B member 6, mitochondrial-like isoform X1 [Musca domestica]	---	---	---	---	-	K05661 K05663	ko02010	-	---	Y	---	---	---	---	---
Pk00365	Pk00365_txpt1	267	gi|358336136|dbj|GAA54702.1| maternal embryonic leucine zipper kinase [Clonorchis sinensis]	IPR001772: Kinase-associated KA1;	GO:0004674: protein serine/threonine kinase activity; GO:0005524: ATP binding;	GO:0006468: protein phosphorylation;	---	2.7.11.1	K08799	-	-	---	---	---	---	---	---	---
Pk00366	Pk00366_txpt1	211	gi|358336136|dbj|GAA54702.1| maternal embryonic leucine zipper kinase [Clonorchis sinensis]	IPR000719: Protein kinase, catalytic domain; IPR002290: Serine/threonine-protein kinase domain; IPR008271: Serine/threonine-protein kinase, active site; IPR011009: Protein kinase-like domain; IPR017442: Serine/threonine-protein kinase-like domain; IPR020635: Tyrosine-protein kinase, catalytic domain;	GO:0004672: protein kinase activity; GO:0004674: protein serine/threonine kinase activity; GO:0005524: ATP binding; GO:0016772: transferase activity, transferring phosphorus-containing groups;	GO:0006468: protein phosphorylation;	---	2.7.11.1 2.7.11.11	K00924 K07198 K08796 K08799 K16311	ko04140 ko04150 ko04151 ko04710 ko04910 ko04920 ko04932 ko05410	-	---	---	---	---	---	---	---
Pk00367	Pk00367_txpt1	72	gi|358336136|dbj|GAA54702.1| maternal embryonic leucine zipper kinase [Clonorchis sinensis]	IPR000719: Protein kinase, catalytic domain; IPR011009: Protein kinase-like domain; IPR017442: Serine/threonine-protein kinase-like domain;	GO:0004672: protein kinase activity; GO:0005524: ATP binding; GO:0016772: transferase activity, transferring phosphorus-containing groups;	GO:0006468: protein phosphorylation;	---	2.7.11.1	K08799	-	-	---	---	---	---	---	---	---
Pk00368	Pk00368_txpt1	103	---	---	---	---	---	-	-	-	-	---	---	---	---	---	---	---
Pk00368	Pk00368_txpt2	74	---	---	---	---	---	-	-	-	-	---	---	---	---	---	---	---
Pk00368	Pk00368_txpt3	178	---	---	---	---	---	-	-	-	-	---	Y	---	---	---	---	---
Pk00368	Pk00368_txpt4	113	gi|358336136|dbj|GAA54702.1| maternal embryonic leucine zipper kinase [Clonorchis sinensis]	---	---	---	---	-	-	-	-	---	---	---	---	---	---	---
Pk00369	Pk00369_txpt1	222	gi|358335007|dbj|GAA35263.2| EF-hand domain-containing family member C2 [Clonorchis sinensis]	IPR006602: Uncharacterised protein domain DM10; IPR010554: Protein of unknown function DUF1126;	---	---	---	-	K10885	ko03450	M00297	---	---	---	---	---	---	---
Pk00370	Pk00370_txpt1	208	gi|358335007|dbj|GAA35263.2| EF-hand domain-containing family member C2 [Clonorchis sinensis]	IPR006602: Uncharacterised protein domain DM10; IPR010554: Protein of unknown function DUF1126;	---	---	---	-	-	-	-	---	---	---	---	---	---	---
Pk00370	Pk00370_txpt2	85	gi|358335007|dbj|GAA35263.2| EF-hand domain-containing family member C2 [Clonorchis sinensis]	IPR006602: Uncharacterised protein domain DM10;	---	---	---	-	-	-	-	---	---	---	---	---	---	---
Pk00371	Pk00371_txpt1	139	gi|358335007|dbj|GAA35263.2| EF-hand domain-containing family member C2 [Clonorchis sinensis]	IPR011992: EF-hand-like domain;	GO:0005509: calcium ion binding;	---	---	-	-	-	-	Y	---	Y	---	---	---	---
Pk00372	Pk00372_txpt1	146	gi|349937361|dbj|GAA27173.1| COP9 signalosome complex subunit 5 [Clonorchis sinensis]	IPR000555: Mov34/MPN/PAD-1;	GO:0005515: protein binding;	---	---	-	K09613	-	-	---	---	---	---	---	---	---
Pk00372	Pk00372_txpt2	34	---	---	---	---	---	-	-	-	-	---	Y	---	---	---	---	---
Pk00372	Pk00372_txpt3	41	---	---	---	---	---	-	-	-	-	---	Y	---	---	---	---	---
Pk00372	Pk00372_txpt4	103	gi|349937361|dbj|GAA27173.1| COP9 signalosome complex subunit 5 [Clonorchis sinensis]	---	---	---	---	-	K09613	-	-	---	---	---	---	---	---	---
Pk00372	Pk00372_txpt5	94	gi|349937361|dbj|GAA27173.1| COP9 signalosome complex subunit 5 [Clonorchis sinensis]	---	---	---	---	-	K09613	-	-	---	---	---	---	---	---	---
Pk00373	Pk00373_txpt1	317	gi|358339428|dbj|GAA41045.2| hypothetical protein CLF_100432 [Clonorchis sinensis]	IPR008166: Domain of unknown function DUF23;	---	---	---	-	-	-	-	---	---	---	---	---	---	---
Pk00374	Pk00374_txpt1	61	---	---	---	---	---	-	-	-	-	---	---	---	---	---	---	---
Pk00375	Pk00375_txpt1	76	---	---	---	---	---	-	-	-	-	---	---	---	---	---	---	---
Pk00376	Pk00376_txpt1	105	---	---	---	---	---	-	-	-	-	---	Y	---	---	---	---	---
Pk00377	Pk00377_txpt1	317	gi|256082923|ref|XP_002577701.1| hypothetical protein [Schistosoma mansoni]	IPR002744: Domain of unknown function DUF59;	---	---	---	-	K11660	-	-	---	---	---	---	---	---	---
Pk00378	Pk00378_txpt1	42	---	---	---	---	---	-	-	-	-	---	Y	---	---	---	---	---
Pk00378	Pk00378_txpt2	183	---	---	---	---	---	-	-	-	-	---	Y	---	---	---	---	---
Pk00379	Pk00379_txpt1	67	---	---	---	---	---	-	-	-	-	---	---	---	---	---	---	---
Pk00380	Pk00380_txpt1	83	gi|256090438|ref|XP_002581197.1| hypothetical protein [Schistosoma mansoni]	---	---	---	---	-	-	-	-	---	---	---	---	---	---	---
Pk00380	Pk00380_txpt2	144	gi|555932206|emb|CDJ09325.1| conserved hypothetical protein [Hymenolepis microstoma]	---	---	---	---	-	-	-	-	---	---	---	---	---	---	---
Pk00381	Pk00381_txpt1	180	---	---	---	---	---	-	-	-	-	---	---	---	---	---	---	---
Pk00382	Pk00382_txpt1	41	---	---	---	---	---	-	-	-	-	---	---	---	---	---	---	---
Pk00383	Pk00383_txpt1	52	---	---	---	---	---	-	-	-	-	---	---	---	---	---	---	---
Pk00383	Pk00383_txpt2	75	---	---	---	---	---	-	-	-	-	---	---	---	---	---	---	---
Pk00384	Pk00384_txpt1	143	---	---	---	---	---	-	-	-	-	---	---	---	---	---	---	---
Pk00385	Pk00385_txpt1	53	---	---	---	---	---	-	-	-	-	---	---	---	---	---	---	---
Pk00385	Pk00385_txpt2	55	---	---	---	---	---	-	-	-	-	---	---	---	---	---	---	---
Pk00385	Pk00385_txpt3	53	gi|76162619|gb|ABA40825.1| SJCHGC05140 protein [Schistosoma japonicum]	---	---	---	---	-	-	-	-	---	Y	---	---	---	---	---
Pk00386	Pk00386_txpt1	68	---	---	---	---	---	-	-	-	-	Y	---	Y	---	---	---	---
Pk00387	Pk00387_txpt1	113	---	---	---	---	---	-	-	-	-	---	---	---	---	---	---	---
Pk00387	Pk00387_txpt2	39	---	---	---	---	---	-	-	-	-	---	---	---	---	---	---	---
Pk00388	Pk00388_txpt1	317	gi|256083591|ref|XP_002578025.1| serine/threonine protein kinase [Schistosoma mansoni]	IPR000719: Protein kinase, catalytic domain; IPR002290: Serine/threonine-protein kinase domain; IPR011009: Protein kinase-like domain; IPR017442: Serine/threonine-protein kinase-like domain; IPR020635: Tyrosine-protein kinase, catalytic domain;	GO:0004672: protein kinase activity; GO:0004674: protein serine/threonine kinase activity; GO:0005524: ATP binding; GO:0016772: transferase activity, transferring phosphorus-containing groups;	GO:0006468: protein phosphorylation;	---	2.7.11.1	K04429	ko04010	-	---	---	---	---	---	---	---
Pk00388	Pk00388_txpt2	317	gi|256083591|ref|XP_002578025.1| serine/threonine protein kinase [Schistosoma mansoni]	IPR000719: Protein kinase, catalytic domain; IPR002290: Serine/threonine-protein kinase domain; IPR011009: Protein kinase-like domain; IPR017442: Serine/threonine-protein kinase-like domain; IPR020635: Tyrosine-protein kinase, catalytic domain;	GO:0004672: protein kinase activity; GO:0004674: protein serine/threonine kinase activity; GO:0005524: ATP binding; GO:0016772: transferase activity, transferring phosphorus-containing groups;	GO:0006468: protein phosphorylation;	---	2.7.11.1	K04429	ko04010	-	---	---	---	---	---	---	---
Pk00389	Pk00389_txpt1	116	gi|358338287|dbj|GAA40895.2| thousand and one amino acid protein kinase, partial [Clonorchis sinensis]	---	---	---	---	2.7.11.1	K04429	ko04010	-	---	---	---	---	---	---	---
Pk00390	Pk00390_txpt1	317	gi|256083591|ref|XP_002578025.1| serine/threonine protein kinase [Schistosoma mansoni]	IPR000719: Protein kinase, catalytic domain; IPR002290: Serine/threonine-protein kinase domain; IPR011009: Protein kinase-like domain; IPR017442: Serine/threonine-protein kinase-like domain; IPR020635: Tyrosine-protein kinase, catalytic domain;	GO:0004672: protein kinase activity; GO:0004674: protein serine/threonine kinase activity; GO:0005524: ATP binding; GO:0016772: transferase activity, transferring phosphorus-containing groups;	GO:0006468: protein phosphorylation;	---	2.7.11.1	K04429	ko04010	-	---	---	---	---	---	---	---
Pk00390	Pk00390_txpt2	148	gi|358338287|dbj|GAA40895.2| thousand and one amino acid protein kinase, partial [Clonorchis sinensis]	---	---	---	---	2.7.11.1	K04429	ko04010	-	---	---	---	---	---	---	---
Pk00391	Pk00391_txpt1	95	---	---	---	---	---	-	-	-	-	---	---	---	---	---	---	---
Pk00392	Pk00392_txpt1	60	---	---	---	---	---	-	-	-	-	---	---	---	---	---	---	---
Pk00393	Pk00393_txpt1	69	---	---	---	---	---	-	-	-	-	---	Y	---	---	---	---	---
Pk00393	Pk00393_txpt2	54	---	---	---	---	---	-	-	-	-	---	---	---	---	---	---	---
Pk00394	Pk00394_txpt1	101	gi|20301809|gb|AAM15728.1| cysteine protease [Pagumogonimus skrjabini]	IPR000668: Peptidase C1A, papain C-terminal; IPR013128: Peptidase C1A, papain;	GO:0008234: cysteine-type peptidase activity;	GO:0006508: proteolysis;	---	3.4.22.15 3.4.22.16 3.4.22.35 3.4.22.41	K01365 K01366 K01373 K08569 K08570	ko04142 ko04145 ko04612 ko05146 ko05205 ko05323	-	---	---	---	31	330	17	34
Pk00394	Pk00394_txpt2	317	gi|67773374|gb|AAY81944.1| cysteine protease 6 [Paragonimus westermani]	IPR000169: Peptidase, cysteine peptidase active site; IPR000668: Peptidase C1A, papain C-terminal; IPR013128: Peptidase C1A, papain; IPR013201: Proteinase inhibitor I29, cathepsin propeptide;	GO:0004197: cysteine-type endopeptidase activity; GO:0008234: cysteine-type peptidase activity;	GO:0006508: proteolysis;	---	3.4.22.41	K01373 K13537	ko04142 ko05140 ko05143	-	Y	---	Y	86	1027	50	112
Pk00395	Pk00395_txpt1	94	gi|353229137|emb|CCD75308.1| hypothetical protein Smp_071550 [Schistosoma mansoni]	---	---	---	---	-	-	-	-	---	---	---	---	---	---	---
Pk00395	Pk00395_txpt2	121	gi|576694558|gb|EUB58143.1| hypothetical protein EGR_06973 [Echinococcus granulosus]	---	---	---	---	-	-	-	-	---	---	---	---	---	---	---
Pk00395	Pk00395_txpt3	169	---	---	---	---	---	-	-	-	-	Y	---	Y	---	---	---	---
Pk00395	Pk00395_txpt4	94	gi|353229137|emb|CCD75308.1| hypothetical protein Smp_071550 [Schistosoma mansoni]	---	---	---	---	-	-	-	-	---	---	---	---	---	---	---
Pk00396	Pk00396_txpt1	82	gi|576694558|gb|EUB58143.1| hypothetical protein EGR_06973 [Echinococcus granulosus]	---	---	---	---	-	-	-	-	---	---	---	---	---	---	---
Pk00397	Pk00397_txpt1	119	gi|358253807|dbj|GAA53802.1| adenylate kinase [Clonorchis sinensis]	IPR000850: Adenylate kinase;	GO:0005524: ATP binding; GO:0019205: nucleobase, nucleoside, nucleotide kinase activity;	GO:0006139: nucleobase, nucleoside, nucleotide and nucleic acid metabolic process;	---	2.7.4.3	K00939	ko00230	M00049	---	---	---	---	---	---	---
Pk00397	Pk00397_txpt2	114	gi|358253807|dbj|GAA53802.1| adenylate kinase [Clonorchis sinensis]	IPR000850: Adenylate kinase;	GO:0005524: ATP binding; GO:0019205: nucleobase, nucleoside, nucleotide kinase activity;	GO:0006139: nucleobase, nucleoside, nucleotide and nucleic acid metabolic process;	---	2.7.4.3	K00939	ko00230	M00049	---	---	---	---	---	---	---
Pk00397	Pk00397_txpt3	111	gi|360045570|emb|CCD83118.1| hypothetical protein Smp_163660 [Schistosoma mansoni]	IPR000850: Adenylate kinase; IPR016040: NAD(P)-binding domain;	GO:0005488: binding; GO:0005524: ATP binding; GO:0019205: nucleobase, nucleoside, nucleotide kinase activity;	GO:0006139: nucleobase, nucleoside, nucleotide and nucleic acid metabolic process;	---	2.7.4.3	K00939 K14965	ko00230	M00049	---	---	---	---	---	---	---
Pk00397	Pk00397_txpt4	197	gi|360045570|emb|CCD83118.1| hypothetical protein Smp_163660 [Schistosoma mansoni]	IPR000850: Adenylate kinase;	GO:0005524: ATP binding; GO:0019205: nucleobase, nucleoside, nucleotide kinase activity;	GO:0006139: nucleobase, nucleoside, nucleotide and nucleic acid metabolic process;	---	2.7.4.3	K00939 K14965	ko00230	M00049	---	---	---	---	---	---	---
Pk00398	Pk00398_txpt1	85	gi|358253807|dbj|GAA53802.1| adenylate kinase [Clonorchis sinensis]	---	---	---	---	2.7.4.3	K00939	ko00230	M00049	---	---	---	---	---	---	---
Pk00398	Pk00398_txpt2	153	gi|358253807|dbj|GAA53802.1| adenylate kinase [Clonorchis sinensis]	---	---	---	---	2.7.4.3	K00939	ko00230	M00049	---	---	---	---	---	---	---
Pk00399	Pk00399_txpt1	272	gi|358336110|dbj|GAA36287.2| chromobox protein-related [Clonorchis sinensis]	---	---	---	---	-	-	-	-	---	---	---	---	---	---	---
Pk00400	Pk00400_txpt1	90	gi|358336110|dbj|GAA36287.2| chromobox protein-related [Clonorchis sinensis]	---	---	---	---	-	-	-	-	---	---	---	---	---	---	---
Pk00400	Pk00400_txpt2	109	gi|256078354|ref|XP_002575461.1| chromobox protein-related (chromobox 1) (heterochromatin 1) [Schistosoma mansoni]	---	---	---	---	-	-	-	-	---	---	---	---	---	---	---
Pk00400	Pk00400_txpt3	125	gi|256078354|ref|XP_002575461.1| chromobox protein-related (chromobox 1) (heterochromatin 1) [Schistosoma mansoni]	IPR000953: Chromo domain/shadow; IPR016197: Chromo domain-like; IPR023780: Chromo domain;	---	---	GO:0005634: nucleus;	-	-	-	-	---	---	---	---	---	---	---
Pk00401	Pk00401_txpt1	232	gi|358336110|dbj|GAA36287.2| chromobox protein-related [Clonorchis sinensis]	IPR002110: Ankyrin repeat; IPR020683: Ankyrin repeat-containing domain;	GO:0005515: protein binding;	---	---	-	-	-	-	---	---	---	---	---	---	---
Pk00402	Pk00402_txpt1	46	gi|358332980|dbj|GAA51561.1| hypothetical protein CLF_106382 [Clonorchis sinensis]	---	---	---	---	-	-	-	-	---	---	---	---	---	---	---
Pk00403	Pk00403_txpt1	417	---	---	---	---	---	-	-	-	-	---	---	---	---	---	---	---
Pk00404	Pk00404_txpt1	317	gi|358334285|dbj|GAA52713.1| zinc finger CCCH domain-containing protein 31 [Clonorchis sinensis]	---	---	---	---	-	-	-	-	---	---	---	---	---	---	---
Pk00404	Pk00404_txpt2	289	gi|358334285|dbj|GAA52713.1| zinc finger CCCH domain-containing protein 31 [Clonorchis sinensis]	---	---	---	---	-	-	-	-	---	---	---	---	---	---	---
Pk00405	Pk00405_txpt1	224	gi|358334285|dbj|GAA52713.1| zinc finger CCCH domain-containing protein 31 [Clonorchis sinensis]	---	---	---	---	-	-	-	-	---	---	---	---	---	---	---
Pk00406	Pk00406_txpt1	222	gi|358334285|dbj|GAA52713.1| zinc finger CCCH domain-containing protein 31 [Clonorchis sinensis]	---	---	---	---	-	-	-	-	---	---	---	---	---	---	---
Pk00407	Pk00407_txpt1	177	gi|358333671|dbj|GAA35737.2| tRNA (guanine-N2-)-methyltransferase [Clonorchis sinensis]	IPR002905: N2,N2-dimethylguanosine tRNA methyltransferase;	GO:0003723: RNA binding; GO:0004809: tRNA (guanine-N2--methyltransferase activity;	GO:0008033: tRNA processing;	---	2.1.1.215 2.1.1.216	K00555	-	-	---	---	---	---	---	---	---
Pk00408	Pk00408_txpt1	130	gi|358333671|dbj|GAA35737.2| tRNA (guanine-N2-)-methyltransferase [Clonorchis sinensis]	IPR002905: N2,N2-dimethylguanosine tRNA methyltransferase;	GO:0003723: RNA binding; GO:0004809: tRNA (guanine-N2--methyltransferase activity;	GO:0008033: tRNA processing;	---	2.1.1.215 2.1.1.216	K00555	-	-	---	---	---	---	---	---	---
Pk00408	Pk00408_txpt2	176	gi|358333671|dbj|GAA35737.2| tRNA (guanine-N2-)-methyltransferase [Clonorchis sinensis]	IPR002905: N2,N2-dimethylguanosine tRNA methyltransferase;	GO:0003723: RNA binding; GO:0004809: tRNA (guanine-N2--methyltransferase activity;	GO:0008033: tRNA processing;	---	2.1.1.215 2.1.1.216	K00555	-	-	---	---	---	---	---	---	---
Pk00408	Pk00408_txpt3	67	gi|358333671|dbj|GAA35737.2| tRNA (guanine-N2-)-methyltransferase [Clonorchis sinensis]	---	---	---	---	2.1.1.215 2.1.1.216	K00555	-	-	---	---	---	---	---	---	---
Pk00409	Pk00409_txpt1	46	---	---	---	---	---	-	-	-	-	---	---	---	---	---	---	---
Pk00410	Pk00410_txpt1	74	---	---	---	---	---	-	-	-	-	---	Y	---	---	---	---	---
Pk00410	Pk00410_txpt2	146	---	---	---	---	---	-	-	-	-	---	---	---	---	---	---	---
Pk00411	Pk00411_txpt1	130	gi|256089408|ref|XP_002580802.1| hypothetical protein [Schistosoma mansoni]	---	---	---	---	-	-	-	-	---	---	---	---	---	---	---
Pk00412	Pk00412_txpt1	275	gi|358339290|dbj|GAA47381.1| presenilin 1 [Clonorchis sinensis]	IPR001108: Peptidase A22A, presenilin; IPR006639: Peptidase A22, presenilin signal peptide;	GO:0004190: aspartic-type endopeptidase activity;	---	GO:0016021: integral to membrane;	-	K04505 K04522 K06060	ko04310 ko04330 ko04722 ko05010	-	---	Y	---	---	---	---	---
Pk00412	Pk00412_txpt2	317	gi|358339290|dbj|GAA47381.1| presenilin 1 [Clonorchis sinensis]	IPR001108: Peptidase A22A, presenilin; IPR006639: Peptidase A22, presenilin signal peptide;	GO:0004190: aspartic-type endopeptidase activity;	---	GO:0016021: integral to membrane;	-	K04505 K04522 K06060	ko04310 ko04330 ko04722 ko05010	-	---	Y	---	---	---	---	---
Pk00412	Pk00412_txpt3	317	gi|358339290|dbj|GAA47381.1| presenilin 1 [Clonorchis sinensis]	IPR001108: Peptidase A22A, presenilin; IPR006639: Peptidase A22, presenilin signal peptide;	GO:0004190: aspartic-type endopeptidase activity;	---	GO:0016021: integral to membrane;	-	K04505 K04522 K06060	ko04310 ko04330 ko04722 ko05010	-	---	Y	---	---	---	---	---
Pk00412	Pk00412_txpt4	317	gi|358339290|dbj|GAA47381.1| presenilin 1 [Clonorchis sinensis]	IPR001108: Peptidase A22A, presenilin; IPR006639: Peptidase A22, presenilin signal peptide;	GO:0004190: aspartic-type endopeptidase activity;	---	GO:0016021: integral to membrane;	-	K04505 K04522 K06060	ko04310 ko04330 ko04722 ko05010	-	---	Y	---	---	---	---	---
Pk00413	Pk00413_txpt1	80	gi|76154323|gb|AAX25813.2| SJCHGC02321 protein [Schistosoma japonicum]	IPR001108: Peptidase A22A, presenilin;	GO:0004190: aspartic-type endopeptidase activity;	---	GO:0016021: integral to membrane;	-	K04505 K04522	ko04310 ko04330 ko04722 ko05010	-	---	Y	---	---	---	---	---
Pk00414	Pk00414_txpt1	71	---	---	---	---	---	-	-	-	-	---	---	---	---	---	---	---
Pk00415	Pk00415_txpt1	171	---	---	---	---	---	-	-	-	-	---	---	---	---	---	---	---
Pk00415	Pk00415_txpt2	171	---	---	---	---	---	-	-	-	-	---	---	---	---	---	---	---
Pk00416	Pk00416_txpt1	103	gi|358341675|dbj|GAA27650.2| cell division cycle 2-like [Clonorchis sinensis]	IPR000719: Protein kinase, catalytic domain; IPR011009: Protein kinase-like domain; IPR017442: Serine/threonine-protein kinase-like domain;	GO:0004672: protein kinase activity; GO:0005524: ATP binding; GO:0016772: transferase activity, transferring phosphorus-containing groups;	GO:0006468: protein phosphorylation;	---	2.7.11.22	K02449 K08818	-	-	---	---	---	---	---	---	---
Pk00416	Pk00416_txpt2	317	gi|358341675|dbj|GAA27650.2| cell division cycle 2-like [Clonorchis sinensis]	IPR000719: Protein kinase, catalytic domain; IPR002290: Serine/threonine-protein kinase domain; IPR008271: Serine/threonine-protein kinase, active site; IPR011009: Protein kinase-like domain; IPR017442: Serine/threonine-protein kinase-like domain;	GO:0004672: protein kinase activity; GO:0004674: protein serine/threonine kinase activity; GO:0005524: ATP binding; GO:0016772: transferase activity, transferring phosphorus-containing groups;	GO:0006468: protein phosphorylation;	---	2.7.11.22	K02449 K08818	-	-	---	---	---	---	---	---	---
Pk00417	Pk00417_txpt1	167	gi|358337157|dbj|GAA55569.1| death domain-containing protein 1 [Clonorchis sinensis]	---	---	---	---	-	-	-	-	---	---	---	---	---	---	---
Pk00418	Pk00418_txpt1	79	gi|358337157|dbj|GAA55569.1| death domain-containing protein 1 [Clonorchis sinensis]	---	---	---	---	-	-	-	-	---	---	---	---	---	---	---
Pk00419	Pk00419_txpt1	95	gi|358337157|dbj|GAA55569.1| death domain-containing protein 1 [Clonorchis sinensis]	---	---	---	---	-	-	-	-	---	---	---	---	---	---	---
Pk00419	Pk00419_txpt2	267	gi|358337157|dbj|GAA55569.1| death domain-containing protein 1 [Clonorchis sinensis]	---	---	---	---	-	-	-	-	---	---	---	---	---	---	---
Pk00420	Pk00420_txpt1	225	gi|358331932|dbj|GAA30149.2| hypothetical protein CLF_104904 [Clonorchis sinensis]	---	---	---	---	-	-	-	-	---	---	---	---	---	---	---
Pk00420	Pk00420_txpt2	198	gi|358331932|dbj|GAA30149.2| hypothetical protein CLF_104904 [Clonorchis sinensis]	---	---	---	---	-	-	-	-	---	---	---	---	---	---	---
Pk00420	Pk00420_txpt3	252	gi|358331932|dbj|GAA30149.2| hypothetical protein CLF_104904 [Clonorchis sinensis]	---	---	---	---	-	-	-	-	---	---	---	---	---	---	---
Pk00420	Pk00420_txpt4	223	gi|358331932|dbj|GAA30149.2| hypothetical protein CLF_104904 [Clonorchis sinensis] gi|556520132|emb|CDJ23408.1| hypothetical protein EgrG_001189000 [Echinococcus granulosus]	---	---	---	---	-	-	-	-	---	---	---	---	---	---	---
Pk00420	Pk00420_txpt5	100	---	---	---	---	---	-	-	-	-	---	---	---	---	---	---	---
Pk00420	Pk00420_txpt6	179	---	---	---	---	---	-	-	-	-	---	---	---	---	---	---	---
Pk00421	Pk00421_txpt1	274	gi|358341678|dbj|GAA49287.1| transmembrane protein 184A [Clonorchis sinensis]	IPR005178: Protein of unknown function DUF300;	---	---	---	-	-	-	-	Y	Y	---	---	---	---	---
Pk00421	Pk00421_txpt2	154	gi|76154712|gb|AAX26141.2| SJCHGC08769 protein [Schistosoma japonicum]	IPR005178: Protein of unknown function DUF300;	---	---	---	-	-	-	-	---	Y	---	---	---	---	---
Pk00422	Pk00422_txpt1	95	gi|353233512|emb|CCD80867.1| dopey-related [Schistosoma mansoni]	---	---	---	---	-	-	-	-	Y	---	Y	---	---	---	---
Pk00423	Pk00423_txpt1	117	gi|358253443|dbj|GAA53094.1| protein dopey-1 homolog [Clonorchis sinensis]	---	---	---	---	-	-	-	-	---	---	---	---	---	---	---
Pk00423	Pk00423_txpt2	124	gi|358253443|dbj|GAA53094.1| protein dopey-1 homolog [Clonorchis sinensis]	---	---	---	---	-	-	-	-	---	---	---	---	---	---	---
Pk00424	Pk00424_txpt1	306	gi|358253443|dbj|GAA53094.1| protein dopey-1 homolog [Clonorchis sinensis]	---	---	---	---	-	-	-	-	---	---	---	---	---	---	---
Pk00424	Pk00424_txpt2	106	gi|358253443|dbj|GAA53094.1| protein dopey-1 homolog [Clonorchis sinensis]	---	---	---	---	-	-	-	-	---	---	---	---	---	---	---
Pk00425	Pk00425_txpt1	41	---	---	---	---	---	-	-	-	-	---	---	---	---	---	---	---
Pk00425	Pk00425_txpt2	41	---	---	---	---	---	-	-	-	-	---	---	---	---	---	---	---
Pk00426	Pk00426_txpt1	51	---	---	---	---	---	-	-	-	-	---	---	---	---	---	---	---
Pk00427	Pk00427_txpt1	76	---	---	---	---	---	-	-	-	-	---	---	---	---	---	---	---
Pk00427	Pk00427_txpt2	52	---	---	---	---	---	-	-	-	-	---	---	---	---	---	---	---
Pk00428	Pk00428_txpt1	111	---	---	---	---	---	-	-	-	-	---	---	---	---	---	---	---
Pk00429	Pk00429_txpt1	65	---	---	---	---	---	-	-	-	-	---	---	---	---	---	---	---
Pk00430	Pk00430_txpt1	96	---	---	---	---	---	-	-	-	-	---	Y	---	---	---	---	---
Pk00430	Pk00430_txpt2	59	---	---	---	---	---	-	-	-	-	---	---	---	---	---	---	---
Pk00431	Pk00431_txpt1	61	---	---	---	---	---	-	-	-	-	---	---	---	---	---	---	---
Pk00432	Pk00432_txpt1	48	---	---	---	---	---	-	-	-	-	---	---	---	---	---	---	---
Pk00433	Pk00433_txpt1	119	---	---	---	---	---	-	-	-	-	---	---	---	---	---	---	---
Pk00433	Pk00433_txpt2	98	gi|576700286|gb|EUB63809.1| Cell cycle checkpoint control protein RAD9A [Echinococcus granulosus]	IPR007268: Rad9;	---	GO:0006281: DNA repair;	---	3.1.11.2	K10994 K10995 K14445	-	-	---	---	---	---	---	---	---
Pk00434	Pk00434_txpt1	82	gi|161367663|gb|ABX71160.1| RAD9 [Echinococcus granulosus]	IPR007268: Rad9;	---	GO:0006281: DNA repair;	---	3.1.11.2	K10994 K10995	-	-	---	---	---	---	---	---	---
Pk00434	Pk00434_txpt2	82	gi|161367663|gb|ABX71160.1| RAD9 [Echinococcus granulosus]	IPR007268: Rad9;	---	GO:0006281: DNA repair;	---	3.1.11.2	K10994 K10995	-	-	---	---	---	---	---	---	---
Pk00434	Pk00434_txpt3	82	gi|161367663|gb|ABX71160.1| RAD9 [Echinococcus granulosus]	IPR007268: Rad9;	---	GO:0006281: DNA repair;	---	3.1.11.2	K10994 K10995	-	-	---	---	---	---	---	---	---
Pk00435	Pk00435_txpt1	43	---	---	---	---	---	-	-	-	-	---	---	---	---	---	---	---
Pk00436	Pk00436_txpt1	75	---	---	---	---	---	-	-	-	-	---	Y	---	---	---	---	---
Pk00437	Pk00437_txpt1	59	---	---	---	---	---	-	-	-	-	---	---	---	---	---	---	---
Pk00438	Pk00438_txpt1	95	gi|358334949|dbj|GAA28585.2| hypothetical protein CLF_110099 [Clonorchis sinensis]	---	---	---	---	-	-	-	-	---	Y	---	---	---	---	---
Pk00439	Pk00439_txpt1	76	---	---	---	---	---	-	-	-	-	---	---	---	---	---	---	---
Pk00439	Pk00439_txpt2	90	gi|358334949|dbj|GAA28585.2| hypothetical protein CLF_110099 [Clonorchis sinensis]	---	---	---	---	-	-	-	-	---	---	---	---	---	---	---
Pk00440	Pk00440_txpt1	119	gi|358334949|dbj|GAA28585.2| hypothetical protein CLF_110099 [Clonorchis sinensis]	---	---	---	---	-	-	-	-	---	---	---	---	---	---	---
Pk00441	Pk00441_txpt1	48	---	---	---	---	---	-	-	-	-	---	---	---	---	---	---	---
Pk00442	Pk00442_txpt1	194	gi|358254454|dbj|GAA55289.1| DnaJ homolog subfamily C member 27 [Clonorchis sinensis]	IPR001623: Heat shock protein DnaJ, N-terminal; IPR003095: Heat shock protein DnaJ; IPR013753: Ras; IPR020851: Small GTPase;	GO:0031072: heat shock protein binding; GO:0051082: unfolded protein binding;	GO:0006457: protein folding;	---	-	K09518 K09520 K09538	ko04141	-	---	---	---	---	---	---	---
Pk00442	Pk00442_txpt2	74	---	---	---	---	---	-	-	-	-	---	---	---	---	---	---	---
Pk00443	Pk00443_txpt1	192	---	---	---	---	---	-	-	-	-	---	---	---	---	---	---	---
Pk00444	Pk00444_txpt1	124	gi|28261409|tpg|DAA00890.1| TPA: reverse transcriptase [Schistosoma mansoni]	IPR000477: Reverse transcriptase;	GO:0003723: RNA binding; GO:0003964: RNA-directed DNA polymerase activity;	GO:0006278: RNA-dependent DNA replication;	---	-	-	-	-	---	---	---	---	---	---	---
Pk00444	Pk00444_txpt2	116	gi|358341810|dbj|GAA38353.2| Vam6/Vps39-like protein [Clonorchis sinensis]	---	---	---	---	-	-	-	-	---	---	---	---	---	---	---
Pk00444	Pk00444_txpt3	60	---	---	---	---	---	-	-	-	-	---	---	---	---	---	---	---
Pk00444	Pk00444_txpt4	161	gi|28261409|tpg|DAA00890.1| TPA: reverse transcriptase [Schistosoma mansoni] gi|390336177|ref|XP_003724294.1| PREDICTED: uncharacterized protein LOC100890239 [Strongylocentrotus purpuratus]	IPR000477: Reverse transcriptase;	GO:0003723: RNA binding; GO:0003964: RNA-directed DNA polymerase activity;	GO:0006278: RNA-dependent DNA replication;	---	3.1.3.48	K16662	-	-	---	---	---	---	---	---	---
Pk00445	Pk00445_txpt1	126	---	---	---	---	---	-	-	-	-	---	---	---	---	---	---	---
Pk00446	Pk00446_txpt1	26	gi|76155866|gb|AAX27136.2| SJCHGC07961 protein [Schistosoma japonicum]	---	---	---	---	-	K09540	ko03060 ko04141	-	---	---	---	---	---	---	---
Pk00446	Pk00446_txpt2	87	gi|256078835|ref|XP_002575699.1| DNAj-related [Schistosoma mansoni]	---	---	---	---	3.6.4.13	K09540 K12854	ko03040 ko03060 ko04141	M00354 M00355	---	---	---	---	---	---	---
Pk00446	Pk00446_txpt3	87	gi|256078835|ref|XP_002575699.1| DNAj-related [Schistosoma mansoni]	---	---	---	---	3.6.4.13	K09540 K12854	ko03040 ko03060 ko04141	M00354 M00355	---	---	---	---	---	---	---
Pk00447	Pk00447_txpt1	258	gi|358335946|dbj|GAA54539.1| translocation protein SEC63 [Clonorchis sinensis]	IPR004179: Sec63 domain; IPR023290: Sec63-domain;	---	---	---	3.6.4.13	K09540 K12854	ko03040 ko03060 ko04141	M00354 M00355	---	---	---	---	---	---	---
Pk00447	Pk00447_txpt2	278	gi|358335946|dbj|GAA54539.1| translocation protein SEC63 [Clonorchis sinensis]	IPR004179: Sec63 domain; IPR023290: Sec63-domain;	---	---	---	3.6.4.13	K09540 K12854	ko03040 ko03060 ko04141	M00354 M00355	---	---	---	---	---	---	---
Pk00447	Pk00447_txpt3	134	gi|76154894|gb|AAX26292.2| SJCHGC04058 protein [Schistosoma japonicum]	IPR001623: Heat shock protein DnaJ, N-terminal; IPR003095: Heat shock protein DnaJ;	GO:0031072: heat shock protein binding; GO:0051082: unfolded protein binding;	GO:0006457: protein folding;	---	-	K09536 K09540	ko03060 ko04141	-	---	Y	---	---	---	---	---
Pk00447	Pk00447_txpt4	132	---	IPR003861: E4 protein;	---	---	---	-	-	-	-	---	---	---	---	---	---	---
Pk00447	Pk00447_txpt5	142	gi|256078835|ref|XP_002575699.1| DNAj-related [Schistosoma mansoni]	---	---	---	---	-	K09540	ko03060 ko04141	-	---	Y	---	---	---	---	---
Pk00447	Pk00447_txpt6	65	---	---	---	---	---	-	-	-	-	---	---	---	---	---	---	---
Pk00448	Pk00448_txpt1	57	---	---	---	---	---	-	-	-	-	---	---	---	---	---	---	---
Pk00448	Pk00448_txpt2	47	---	---	---	---	---	-	-	-	-	---	---	---	---	---	---	---
Pk00448	Pk00448_txpt3	128	---	---	---	---	---	-	-	-	-	---	Y	---	---	---	---	---
Pk00448	Pk00448_txpt4	86	gi|76155636|gb|AAX26926.2| SJCHGC03068 protein [Schistosoma japonicum]	---	---	---	---	-	-	-	-	Y	---	Y	3	16	---	---
Pk00448	Pk00448_txpt5	56	---	---	---	---	---	-	-	-	-	---	---	---	---	---	---	---
Pk00448	Pk00448_txpt6	119	gi|56756182|gb|AAW26266.1| SJCHGC03061 protein [Schistosoma japonicum]	---	---	---	---	-	K04008	ko04610 ko04640	-	---	---	---	6	52	3	3
Pk00448	Pk00448_txpt7	128	---	---	---	---	---	-	-	-	-	---	Y	---	---	---	---	---
Pk00448	Pk00448_txpt8	56	---	---	---	---	---	-	-	-	-	---	---	---	---	---	---	---
Pk00449	Pk00449_txpt1	164	---	---	---	---	---	-	-	-	-	---	---	---	---	---	---	---
Pk00450	Pk00450_txpt1	214	---	---	---	---	---	-	-	-	-	---	---	---	---	---	---	---
Pk00451	Pk00451_txpt1	115	---	---	---	---	---	-	-	-	-	---	---	---	---	---	---	---
Pk00452	Pk00452_txpt1	196	---	---	---	---	---	-	-	-	-	---	---	---	---	---	---	---
Pk00453	Pk00453_txpt1	133	---	---	---	---	---	-	-	-	-	---	---	---	---	---	---	---
Pk00454	Pk00454_txpt1	77	---	---	---	---	---	-	-	-	-	---	---	---	---	---	---	---
Pk00455	Pk00455_txpt1	89	gi|257205624|emb|CAX82463.1| Import inner membrane translocase subunit TIM50, mitochondrial precursor [Schistosoma japonicum]	---	---	---	---	-	-	-	-	---	Y	---	---	---	---	---
Pk00456	Pk00456_txpt1	167	gi|256075135|ref|XP_002573876.1| translocase of inner mitochondrial membrane 50-related [Schistosoma mansoni]	IPR004274: NLI interacting factor; IPR023214: HAD-like domain;	GO:0005515: protein binding;	---	---	3.1.3.16	K15731 K17616	-	-	---	---	---	7	33	---	---
Pk00457	Pk00457_txpt1	121	gi|358336369|dbj|GAA54895.1| hypothetical protein CLF_106037 [Clonorchis sinensis]	---	---	---	---	-	-	-	-	---	---	---	---	---	---	---
Pk00457	Pk00457_txpt2	100	gi|358336369|dbj|GAA54895.1| hypothetical protein CLF_106037 [Clonorchis sinensis]	---	---	---	---	-	-	-	-	---	---	---	---	---	---	---
Pk00458	Pk00458_txpt1	36	gi|358336369|dbj|GAA54895.1| hypothetical protein CLF_106037 [Clonorchis sinensis]	---	---	---	---	-	-	-	-	---	---	---	---	---	---	---
Pk00458	Pk00458_txpt2	36	---	---	---	---	---	-	-	-	-	---	---	---	---	---	---	---
Pk00458	Pk00458_txpt3	140	gi|358336369|dbj|GAA54895.1| hypothetical protein CLF_106037 [Clonorchis sinensis]	---	---	---	---	-	-	-	-	---	---	---	---	---	---	---
Pk00459	Pk00459_txpt1	42	---	---	---	---	---	-	-	-	-	---	---	---	---	---	---	---
Pk00459	Pk00459_txpt2	64	---	---	---	---	---	-	-	-	-	---	---	---	---	---	---	---
Pk00460	Pk00460_txpt1	118	---	---	---	---	---	-	-	-	-	---	Y	---	---	---	---	---
Pk00461	Pk00461_txpt1	128	gi|513237257|ref|XP_004950421.1| PREDICTED: ras GTPase-activating-like protein IQGAP3-like [Gallus gallus]	---	---	---	---	-	-	-	-	---	---	---	---	---	---	---
Pk00462	Pk00462_txpt1	76	---	---	---	---	---	-	-	-	-	---	---	---	---	---	---	---
Pk00463	Pk00463_txpt1	317	gi|358253958|dbj|GAA53996.1| IQ motif containing GTPase activating protein [Clonorchis sinensis]	---	---	---	---	-	-	-	-	---	---	---	---	---	---	---
Pk00464	Pk00464_txpt1	103	gi|358253958|dbj|GAA53996.1| IQ motif containing GTPase activating protein [Clonorchis sinensis]	---	---	---	---	-	-	-	-	---	---	---	---	---	---	---
Pk00464	Pk00464_txpt2	127	gi|358253958|dbj|GAA53996.1| IQ motif containing GTPase activating protein [Clonorchis sinensis]	---	---	---	---	-	-	-	-	---	---	---	---	---	---	---
Pk00464	Pk00464_txpt3	103	gi|358253958|dbj|GAA53996.1| IQ motif containing GTPase activating protein [Clonorchis sinensis]	---	---	---	---	-	-	-	-	---	---	---	---	---	---	---
Pk00465	Pk00465_txpt1	274	gi|358253958|dbj|GAA53996.1| IQ motif containing GTPase activating protein [Clonorchis sinensis]	---	---	---	---	-	-	-	-	---	---	---	---	---	---	---
Pk00466	Pk00466_txpt1	118	gi|358253958|dbj|GAA53996.1| IQ motif containing GTPase activating protein [Clonorchis sinensis]	---	---	---	---	-	-	-	-	---	---	---	---	---	---	---
Pk00466	Pk00466_txpt2	83	---	IPR000048: IQ motif, EF-hand binding site;	GO:0005515: protein binding;	---	---	-	-	-	-	---	---	---	---	---	---	---
Pk00467	Pk00467_txpt1	213	gi|512915031|ref|XP_004928289.1| PREDICTED: leucine-rich repeat-containing protein 58-like [Bombyx mori]	IPR001611: Leucine-rich repeat; IPR003591: Leucine-rich repeat, typical subtype;	GO:0005515: protein binding;	---	---	2.7.11.1 3.1.3.16 4.6.1.1	K01768 K06260 K06883 K08844 K10130 K10348 K12603 K12796 K13023 K13730 K16175 K16340	ko00230 ko03018 ko04064 ko04113 ko04115 ko04151 ko04390 ko04391 ko04512 ko04621 ko04640 ko05012 ko05100 ko05203	-	---	---	---	---	---	---	---
Pk00467	Pk00467_txpt2	178	gi|156357640|ref|XP_001624323.1| predicted protein [Nematostella vectensis]	---	---	---	---	-	-	-	-	---	---	---	---	---	---	---
Pk00468	Pk00468_txpt1	153	gi|358337845|dbj|GAA56182.1| IK cytokine [Clonorchis sinensis]	IPR012916: RED-like, N-terminal;	---	---	GO:0005634: nucleus;	3.5.1.26	K01444 K13109	ko00511 ko04142	-	---	---	---	---	---	---	---
Pk00469	Pk00469_txpt1	95	gi|358337845|dbj|GAA56182.1| IK cytokine [Clonorchis sinensis]	IPR012492: RED-like, C-terminal;	---	---	---	3.5.1.26	K01444 K13109	ko00511 ko04142	-	---	---	---	---	---	---	---
Pk00469	Pk00469_txpt2	103	gi|358337845|dbj|GAA56182.1| IK cytokine [Clonorchis sinensis]	---	---	---	---	-	K13109	-	-	---	---	---	---	---	---	---
Pk00470	Pk00470_txpt1	87	---	---	---	---	---	-	-	-	-	---	Y	---	---	---	---	---
Pk00470	Pk00470_txpt2	96	---	---	---	---	---	-	-	-	-	---	---	---	---	---	---	---
Pk00470	Pk00470_txpt3	65	---	---	---	---	---	-	-	-	-	---	---	---	---	---	---	---
Pk00470	Pk00470_txpt4	83	---	---	---	---	---	-	-	-	-	---	---	---	---	---	---	---
Pk00470	Pk00470_txpt5	130	---	---	---	---	---	-	-	-	-	---	---	---	---	---	---	---
Pk00471	Pk00471_txpt1	138	---	---	---	---	---	-	-	-	-	---	---	---	---	---	---	---
Pk00472	Pk00472_txpt1	69	gi|358331777|dbj|GAA34041.2| isocitrate dehydrogenase (NAD+) [Clonorchis sinensis]	IPR001804: Isocitrate/isopropylmalate dehydrogenase;	GO:0000287: magnesium ion binding; GO:0016616: oxidoreductase activity, acting on the CH-OH group of donors, NAD or NADP as acceptor; GO:0051287: NAD binding;	GO:0055114: oxidation-reduction process;	---	1.1.1.41	K00030	ko00020 ko01200 ko01210 ko01230	M00009 M00010	---	---	---	---	---	---	---
Pk00473	Pk00473_txpt1	110	gi|358331777|dbj|GAA34041.2| isocitrate dehydrogenase (NAD+) [Clonorchis sinensis]	IPR001804: Isocitrate/isopropylmalate dehydrogenase;	GO:0000287: magnesium ion binding; GO:0016616: oxidoreductase activity, acting on the CH-OH group of donors, NAD or NADP as acceptor; GO:0051287: NAD binding;	GO:0055114: oxidation-reduction process;	---	1.1.1.41	K00030	ko00020 ko01200 ko01210 ko01230	M00009 M00010	---	---	---	---	---	---	---
Pk00474	Pk00474_txpt1	45	---	---	---	---	---	-	-	-	-	---	---	---	---	---	---	---
Pk00475	Pk00475_txpt1	135	gi|358331777|dbj|GAA34041.2| isocitrate dehydrogenase (NAD+) [Clonorchis sinensis]	IPR001804: Isocitrate/isopropylmalate dehydrogenase;	GO:0000287: magnesium ion binding; GO:0016616: oxidoreductase activity, acting on the CH-OH group of donors, NAD or NADP as acceptor; GO:0051287: NAD binding;	GO:0055114: oxidation-reduction process;	---	1.1.1.41	K00030	ko00020 ko01200 ko01210 ko01230	M00009 M00010	---	---	---	---	---	---	---
Pk00476	Pk00476_txpt1	317	gi|358332953|dbj|GAA51534.1| squamous cell carcinoma antigen recognized by T-cells 3 [Clonorchis sinensis]	IPR000504: RNA recognition motif domain; IPR012677: Nucleotide-binding, alpha-beta plait;	GO:0000166: nucleotide binding; GO:0003676: nucleic acid binding;	---	---	-	K11294 K14396 K14837	ko03015 ko05130 ko05164	-	---	---	---	---	---	---	---
Pk00477	Pk00477_txpt1	90	---	---	---	---	---	-	-	-	-	---	---	---	---	---	---	---
Pk00477	Pk00477_txpt2	77	---	---	---	---	---	-	-	-	-	---	---	---	---	---	---	---
Pk00478	Pk00478_txpt1	61	---	---	---	---	---	-	-	-	-	---	---	---	---	---	---	---
Pk00479	Pk00479_txpt1	66	---	---	---	---	---	-	-	-	-	---	---	---	---	---	---	---
Pk00480	Pk00480_txpt1	72	---	---	---	---	---	-	-	-	-	---	---	---	---	---	---	---
Pk00480	Pk00480_txpt2	83	gi|358336794|dbj|GAA55238.1| hypothetical protein CLF_107438, partial [Clonorchis sinensis]	---	---	---	---	-	-	-	-	---	---	---	---	---	---	---
Pk00480	Pk00480_txpt3	243	---	---	---	---	---	-	-	-	-	---	Y	---	---	---	---	---
Pk00481	Pk00481_txpt1	66	---	---	---	---	---	-	-	-	-	---	---	---	---	---	---	---
Pk00481	Pk00481_txpt2	78	---	---	---	---	---	-	-	-	-	---	---	---	---	---	---	---
Pk00481	Pk00481_txpt3	178	gi|358341574|dbj|GAA49214.1| hypothetical protein CLF_102692 [Clonorchis sinensis]	---	---	---	---	-	K11765	-	-	---	---	---	---	---	---	---
Pk00481	Pk00481_txpt4	178	gi|358341574|dbj|GAA49214.1| hypothetical protein CLF_102692 [Clonorchis sinensis]	---	---	---	---	-	K11765	-	-	---	---	---	---	---	---	---
Pk00482	Pk00482_txpt1	139	gi|358341574|dbj|GAA49214.1| hypothetical protein CLF_102692 [Clonorchis sinensis]	---	---	---	---	-	-	-	-	---	---	---	---	---	---	---
Pk00483	Pk00483_txpt1	211	---	---	---	---	---	-	-	-	-	---	---	---	---	---	---	---
Pk00483	Pk00483_txpt2	218	---	---	---	---	---	-	-	-	-	---	---	---	---	---	---	---
Pk00483	Pk00483_txpt3	215	---	---	---	---	---	-	-	-	-	---	---	---	---	---	---	---
Pk00483	Pk00483_txpt4	214	---	---	---	---	---	-	-	-	-	---	---	---	---	---	---	---
Pk00484	Pk00484_txpt1	98	gi|256080034|ref|XP_002576288.1| laminin beta chain-related [Schistosoma mansoni]	---	---	---	---	-	K05636	ko04151 ko04510 ko04512 ko05145 ko05146 ko05200 ko05222	-	---	---	---	---	---	---	---
Pk00484	Pk00484_txpt2	141	gi|256080034|ref|XP_002576288.1| laminin beta chain-related [Schistosoma mansoni]	---	---	---	---	-	K05636	ko04151 ko04510 ko04512 ko05145 ko05146 ko05200 ko05222	-	---	---	---	---	---	---	---
Pk00485	Pk00485_txpt1	40	---	---	---	---	---	-	-	-	-	---	---	---	---	---	---	---
Pk00486	Pk00486_txpt1	35	---	---	---	---	---	-	-	-	-	---	Y	---	---	---	---	---
Pk00487	Pk00487_txpt1	119	gi|576701248|gb|EUB64767.1| hypothetical protein EGR_00036 [Echinococcus granulosus]	---	---	---	---	-	-	-	-	---	Y	---	---	---	---	---
Pk00488	Pk00488_txpt1	173	gi|358341389|dbj|GAA35527.2| hypothetical protein CLF_102463, partial [Clonorchis sinensis]	---	---	---	---	-	-	-	-	---	Y	---	---	---	---	---
Pk00488	Pk00488_txpt2	317	gi|358341389|dbj|GAA35527.2| hypothetical protein CLF_102463, partial [Clonorchis sinensis]	---	---	---	---	-	-	-	-	---	Y	---	---	---	---	---
Pk00488	Pk00488_txpt3	86	---	---	---	---	---	-	-	-	-	---	---	---	---	---	---	---
Pk00488	Pk00488_txpt4	117	gi|358341389|dbj|GAA35527.2| hypothetical protein CLF_102463, partial [Clonorchis sinensis]	---	---	---	---	-	-	-	-	---	---	---	---	---	---	---
Pk00488	Pk00488_txpt5	140	gi|358341389|dbj|GAA35527.2| hypothetical protein CLF_102463, partial [Clonorchis sinensis]	---	---	---	---	-	-	-	-	---	---	---	---	---	---	---
Pk00489	Pk00489_txpt1	112	gi|358342396|dbj|GAA28702.2| transcription initiation factor TFIIF subunit alpha [Clonorchis sinensis]	IPR008851: Transcription initiation factor IIF, alpha subunit; IPR011991: Winged helix-turn-helix transcription repressor DNA-binding;	GO:0003677: DNA binding; GO:0016563: transcription activator activity;	GO:0045893: positive regulation of transcription, DNA-dependent;	GO:0005634: nucleus;	-	K03138	ko03022	-	---	---	---	---	---	---	---
Pk00489	Pk00489_txpt2	183	gi|358342396|dbj|GAA28702.2| transcription initiation factor TFIIF subunit alpha [Clonorchis sinensis]	---	---	---	---	6.3.2.19	K03138 K06066 K10696 K11294 K12397 K14192 K14201 K14850	ko03022 ko04142 ko04330 ko05130 ko05150	-	---	---	---	---	---	---	---
Pk00489	Pk00489_txpt3	312	gi|358342396|dbj|GAA28702.2| transcription initiation factor TFIIF subunit alpha [Clonorchis sinensis]	IPR008851: Transcription initiation factor IIF, alpha subunit; IPR011039: Transcription Factor IIF, Rap30/Rap74, interaction;	GO:0003677: DNA binding; GO:0003702: RNA polymerase II transcription factor activity; GO:0003824: catalytic activity; GO:0016563: transcription activator activity;	GO:0006367: transcription initiation from RNA polymerase II promoter; GO:0045893: positive regulation of transcription, DNA-dependent;	GO:0005634: nucleus;	-	K03138 K11657	ko03022	-	---	---	---	---	---	---	---
Pk00490	Pk00490_txpt1	110	gi|156600427|gb|ABU86398.1| inner mitochondrial membrane translocase 17a [Clonorchis sinensis]	IPR003397: Mitochondrial inner membrane translocase complex, subunit Tim17/22;	GO:0008565: protein transporter activity;	GO:0015031: protein transport;	GO:0005743: mitochondrial inner membrane;	3.6.3.51	K10836	-	-	---	Y	---	---	---	---	---
Pk00490	Pk00490_txpt2	127	gi|156600427|gb|ABU86398.1| inner mitochondrial membrane translocase 17a [Clonorchis sinensis]	IPR003397: Mitochondrial inner membrane translocase complex, subunit Tim17/22;	GO:0008565: protein transporter activity;	GO:0015031: protein transport;	GO:0005743: mitochondrial inner membrane;	3.6.3.51	K10836	-	-	---	Y	---	---	---	---	---
Pk00491	Pk00491_txpt1	35	---	---	---	---	---	-	-	-	-	---	---	---	---	---	---	---
Pk00491	Pk00491_txpt2	172	---	---	---	---	---	-	-	-	-	---	---	---	---	---	---	---
Pk00492	Pk00492_txpt1	83	---	---	---	---	---	-	-	-	-	---	---	---	---	---	---	---
Pk00492	Pk00492_txpt2	57	gi|358253620|dbj|GAA53514.1| mitochondrial [Clonorchis sinensis]	---	---	---	---	-	-	-	-	---	---	---	---	---	---	---
Pk00493	Pk00493_txpt1	106	---	---	---	---	---	-	-	-	-	---	---	---	---	---	---	---
Pk00493	Pk00493_txpt2	158	gi|358253620|dbj|GAA53514.1| mitochondrial [Clonorchis sinensis]	---	---	---	---	-	-	-	-	---	---	---	---	---	---	---
Pk00494	Pk00494_txpt1	142	gi|358253620|dbj|GAA53514.1| mitochondrial [Clonorchis sinensis]	IPR000719: Protein kinase, catalytic domain; IPR008271: Serine/threonine-protein kinase, active site; IPR011009: Protein kinase-like domain; IPR017442: Serine/threonine-protein kinase-like domain;	GO:0004672: protein kinase activity; GO:0004674: protein serine/threonine kinase activity; GO:0005524: ATP binding; GO:0016772: transferase activity, transferring phosphorus-containing groups;	GO:0006468: protein phosphorylation;	---	-	-	-	-	---	---	---	---	---	---	---
Pk00495	Pk00495_txpt1	66	gi|256072964|ref|XP_002572803.1| hypothetical protein [Schistosoma mansoni]	---	---	---	---	-	-	-	-	---	---	---	---	---	---	---
Pk00495	Pk00495_txpt2	134	---	---	---	---	---	-	-	-	-	---	---	---	---	---	---	---
Pk00495	Pk00495_txpt3	113	gi|358256530|dbj|GAA49935.1| Ras and EF-hand domain-containing protein homolog [Clonorchis sinensis]	---	---	---	---	-	-	-	-	---	---	---	---	---	---	---
Pk00496	Pk00496_txpt1	202	gi|358256530|dbj|GAA49935.1| Ras and EF-hand domain-containing protein homolog [Clonorchis sinensis]	IPR001806: Ras GTPase; IPR003577: Ras small GTPase, Ras type; IPR003579: Ras small GTPase, Rab type; IPR013753: Ras; IPR020851: Small GTPase;	GO:0005525: GTP binding;	GO:0007264: small GTPase mediated signal transduction; GO:0015031: protein transport;	GO:0005622: intracellular;	-	K07874 K07889 K07890 K07893 K07901 K07904 K07914 K07919 K07930 K07976 K17199	ko04144 ko04145 ko04961 ko04962 ko04972 ko05134 ko05146 ko05152	-	---	---	---	---	---	---	---
Pk00497	Pk00497_txpt1	76	gi|56758548|gb|AAW27414.1| SJCHGC01571 protein [Schistosoma japonicum]	IPR011992: EF-hand-like domain;	GO:0005509: calcium ion binding;	---	---	-	-	-	-	---	---	---	---	---	---	---
Pk00498	Pk00498_txpt1	151	---	---	---	---	---	-	-	-	-	---	---	---	---	---	---	---
Pk00498	Pk00498_txpt2	63	gi|358341192|dbj|GAA48932.1| spermatogenesis-associated protein 7-like [Clonorchis sinensis]	---	---	---	---	-	-	-	-	---	---	---	---	---	---	---
Pk00499	Pk00499_txpt1	91	---	---	---	---	---	-	-	-	-	---	---	---	---	---	---	---
Pk00500	Pk00500_txpt1	189	---	---	---	---	---	-	-	-	-	---	---	---	---	---	---	---
Pk00500	Pk00500_txpt2	186	---	---	---	---	---	-	-	-	-	---	---	---	---	---	---	---
Pk00501	Pk00501_txpt1	58	---	---	---	---	---	-	-	-	-	---	---	---	---	---	---	---
Pk00501	Pk00501_txpt2	131	gi|56754873|gb|AAW25619.1| SJCHGC08796 protein [Schistosoma japonicum]	---	---	---	---	-	K11292	-	-	---	---	---	---	---	---	---
Pk00502	Pk00502_txpt1	131	---	---	---	---	---	2.3.1.48 2.7.11.1 3.1.3.16 3.6.4.13 5.1.3.3	K01785 K06062 K07179 K11292 K11761 K13181 K14327 K14572 K17499	ko00010 ko03008 ko03013 ko03015 ko04330 ko05166 ko05203	M00430	---	---	---	---	---	---	---
Pk00502	Pk00502_txpt2	90	---	---	---	---	---	-	K11292	-	-	---	---	---	---	---	---	---
Pk00503	Pk00503_txpt1	172	gi|358339285|dbj|GAA47377.1| transcription elongation factor SPT6, partial [Clonorchis sinensis]	IPR023097: Tex RuvX-like domain;	---	---	---	-	K11292	-	-	---	---	---	---	---	---	---
Pk00503	Pk00503_txpt2	263	gi|358339285|dbj|GAA47377.1| transcription elongation factor SPT6, partial [Clonorchis sinensis]	IPR003029: Ribosomal protein S1, RNA-binding domain; IPR012340: Nucleic acid-binding, OB-fold; IPR023097: Tex RuvX-like domain;	GO:0003723: RNA binding;	---	---	-	K11292	-	-	---	---	---	---	---	---	---
Pk00503	Pk00503_txpt3	213	gi|358339285|dbj|GAA47377.1| transcription elongation factor SPT6, partial [Clonorchis sinensis]	IPR023323: Tex-like domain;	---	---	---	-	K11292	-	-	---	---	---	---	---	---	---
Pk00503	Pk00503_txpt4	230	gi|358339285|dbj|GAA47377.1| transcription elongation factor SPT6, partial [Clonorchis sinensis]	IPR003029: Ribosomal protein S1, RNA-binding domain; IPR012340: Nucleic acid-binding, OB-fold; IPR023097: Tex RuvX-like domain;	GO:0003723: RNA binding;	---	---	-	K11292	-	-	---	---	---	---	---	---	---
Pk00504	Pk00504_txpt1	107	gi|56754873|gb|AAW25619.1| SJCHGC08796 protein [Schistosoma japonicum]	IPR000980: SH2 motif;	GO:0005515: protein binding;	---	---	-	K11292	-	-	---	---	---	---	---	---	---
Pk00504	Pk00504_txpt2	110	gi|56754873|gb|AAW25619.1| SJCHGC08796 protein [Schistosoma japonicum]	IPR000980: SH2 motif;	GO:0005515: protein binding;	---	---	-	K11292	-	-	---	---	---	---	---	---	---
Pk00505	Pk00505_txpt1	42	---	---	---	---	---	-	-	-	-	---	---	---	---	---	---	---
Pk00505	Pk00505_txpt2	39	---	---	---	---	---	-	-	-	-	---	---	---	---	---	---	---
Pk00506	Pk00506_txpt1	202	gi|358339285|dbj|GAA47377.1| transcription elongation factor SPT6, partial [Clonorchis sinensis]	---	---	---	---	-	K11292	-	-	---	---	---	---	---	---	---
Pk00506	Pk00506_txpt2	103	gi|358339285|dbj|GAA47377.1| transcription elongation factor SPT6, partial [Clonorchis sinensis]	---	---	---	---	-	K11292	-	-	---	---	---	---	---	---	---
Pk00506	Pk00506_txpt3	155	gi|358339285|dbj|GAA47377.1| transcription elongation factor SPT6, partial [Clonorchis sinensis]	---	---	---	---	-	K11292	-	-	---	---	---	---	---	---	---
Pk00507	Pk00507_txpt1	61	---	---	---	---	---	-	-	-	-	---	---	---	---	---	---	---
Pk00508	Pk00508_txpt1	107	gi|358332626|dbj|GAA51265.1| breast cancer 2 susceptibility protein [Clonorchis sinensis]	IPR015252: DNA recombination/repair protein BRCA2, helical domain; IPR015525: Breast cancer type 2 susceptibility protein;	GO:0003697: single-stranded DNA binding;	GO:0000724: double-strand break repair via homologous recombination; GO:0006310: DNA recombination; GO:0007090: regulation of S phase of mitotic cell cycle;	GO:0005634: nucleus;	-	K08775	ko03440 ko03460 ko05200 ko05212	-	---	---	---	---	---	---	---
Pk00509	Pk00509_txpt1	317	gi|358332626|dbj|GAA51265.1| breast cancer 2 susceptibility protein [Clonorchis sinensis]	---	---	---	---	-	K08775	ko03440 ko03460 ko05200 ko05212	-	---	---	---	---	---	---	---
Pk00509	Pk00509_txpt2	185	gi|358332626|dbj|GAA51265.1| breast cancer 2 susceptibility protein [Clonorchis sinensis]	---	---	---	---	-	K08775	ko03440 ko03460 ko05200 ko05212	-	---	---	---	---	---	---	---
Pk00509	Pk00509_txpt3	309	gi|358332626|dbj|GAA51265.1| breast cancer 2 susceptibility protein [Clonorchis sinensis]	---	---	---	---	-	K08775	ko03440 ko03460 ko05200 ko05212	-	---	---	---	---	---	---	---
Pk00510	Pk00510_txpt1	43	---	---	---	---	---	-	-	-	-	---	---	---	---	---	---	---
Pk00511	Pk00511_txpt1	99	gi|358339831|dbj|GAA47818.1| UPF0672 protein C3orf58 homolog [Clonorchis sinensis]	---	---	---	---	-	-	-	-	---	---	---	---	---	---	---
Pk00511	Pk00511_txpt2	144	gi|358339831|dbj|GAA47818.1| UPF0672 protein C3orf58 homolog [Clonorchis sinensis]	---	---	---	---	-	-	-	-	---	---	---	---	---	---	---
Pk00512	Pk00512_txpt1	87	gi|256016683|emb|CAR63637.1| hypothetical protein [Angiostrongylus cantonensis]	---	---	---	---	-	-	-	-	---	---	---	---	---	---	---
Pk00512	Pk00512_txpt2	77	---	---	---	---	---	-	-	-	-	---	---	---	---	---	---	---
Pk00512	Pk00512_txpt3	72	gi|256016683|emb|CAR63637.1| hypothetical protein [Angiostrongylus cantonensis]	---	---	---	---	-	-	-	-	---	---	---	---	---	---	---
Pk00513	Pk00513_txpt1	36	---	---	---	---	---	-	-	-	-	---	---	---	---	---	---	---
Pk00514	Pk00514_txpt1	70	---	---	---	---	---	-	-	-	-	---	---	---	---	---	---	---
Pk00515	Pk00515_txpt1	218	gi|358339678|dbj|GAA47694.1| putative transporter SVOPL [Clonorchis sinensis]	IPR005828: General substrate transporter; IPR016196: Major facilitator superfamily domain, general substrate transporter; IPR020846: Major facilitator superfamily domain;	GO:0022857: transmembrane transporter activity;	GO:0055085: transmembrane transport;	GO:0016021: integral to membrane;	-	K08176 K08200 K08202 K08204 K08209 K08212 K08368 K08369	ko04976	-	---	Y	---	---	---	---	---
Pk00515	Pk00515_txpt2	47	---	---	---	---	---	-	-	-	-	---	---	---	---	---	---	---
Pk00515	Pk00515_txpt3	69	---	---	---	---	---	-	-	-	-	---	Y	---	---	---	---	---
Pk00515	Pk00515_txpt4	105	gi|358339678|dbj|GAA47694.1| putative transporter SVOPL [Clonorchis sinensis]	IPR016196: Major facilitator superfamily domain, general substrate transporter;	---	---	---	-	K08202 K08369	-	-	---	Y	---	---	---	---	---
Pk00515	Pk00515_txpt5	222	gi|358339678|dbj|GAA47694.1| putative transporter SVOPL [Clonorchis sinensis]	IPR005828: General substrate transporter; IPR016196: Major facilitator superfamily domain, general substrate transporter; IPR020846: Major facilitator superfamily domain;	GO:0022857: transmembrane transporter activity;	GO:0055085: transmembrane transport;	GO:0016021: integral to membrane;	-	K08176 K08202 K08204 K08209 K08212 K08368 K08369	ko04976	-	---	Y	---	---	---	---	---
Pk00516	Pk00516_txpt1	246	gi|358332444|dbj|GAA51104.1| SWI/SNF-related matrix-associated actin-dependent regulator of chromatin subfamily A containing DEAD/H box 1 [Clonorchis sinensis]	IPR000330: SNF2-related; IPR014001: DEAD-like helicase;	GO:0003677: DNA binding; GO:0005524: ATP binding;	---	---	3.6.4.12	K11320 K11647 K11654 K11681 K11786 K14439	-	-	---	---	---	---	---	---	---
Pk00516	Pk00516_txpt2	264	gi|358332444|dbj|GAA51104.1| SWI/SNF-related matrix-associated actin-dependent regulator of chromatin subfamily A containing DEAD/H box 1 [Clonorchis sinensis]	IPR001650: Helicase, C-terminal;	GO:0003676: nucleic acid binding; GO:0004386: helicase activity; GO:0005524: ATP binding;	---	---	3.6.4.12	K11665 K11681 K14439	-	-	---	---	---	---	---	---	---
Pk00516	Pk00516_txpt3	104	gi|358332444|dbj|GAA51104.1| SWI/SNF-related matrix-associated actin-dependent regulator of chromatin subfamily A containing DEAD/H box 1 [Clonorchis sinensis]	---	---	---	---	3.6.4.12	K11643 K11647 K11786 K14437 K14439	ko05203	-	---	---	---	---	---	---	---
Pk00516	Pk00516_txpt4	127	gi|358332444|dbj|GAA51104.1| SWI/SNF-related matrix-associated actin-dependent regulator of chromatin subfamily A containing DEAD/H box 1 [Clonorchis sinensis]	IPR000330: SNF2-related; IPR014001: DEAD-like helicase;	GO:0003677: DNA binding; GO:0005524: ATP binding;	---	---	3.6.4.12	K11647 K11654 K14439	-	-	---	---	---	---	---	---	---
Pk00516	Pk00516_txpt5	236	gi|358332444|dbj|GAA51104.1| SWI/SNF-related matrix-associated actin-dependent regulator of chromatin subfamily A containing DEAD/H box 1 [Clonorchis sinensis]	IPR000330: SNF2-related; IPR014001: DEAD-like helicase;	GO:0003677: DNA binding; GO:0005524: ATP binding;	---	---	3.6.4.12	K11320 K11654 K11661 K11681 K14439	-	-	---	---	---	---	---	---	---
Pk00516	Pk00516_txpt6	191	gi|358332444|dbj|GAA51104.1| SWI/SNF-related matrix-associated actin-dependent regulator of chromatin subfamily A containing DEAD/H box 1 [Clonorchis sinensis]	---	---	---	---	3.6.4.12	K14439	-	-	---	---	---	---	---	---	---
Pk00516	Pk00516_txpt7	110	gi|358332444|dbj|GAA51104.1| SWI/SNF-related matrix-associated actin-dependent regulator of chromatin subfamily A containing DEAD/H box 1 [Clonorchis sinensis]	---	---	---	---	3.6.4.12	K11367 K11643 K11647 K11654 K11665 K11681 K11786 K14437 K14439	ko05203	-	---	---	---	---	---	---	---
Pk00517	Pk00517_txpt1	245	gi|358341579|dbj|GAA49219.1| hypothetical protein CLF_102697 [Clonorchis sinensis]	---	---	---	---	-	-	-	-	---	---	---	---	---	---	---
Pk00518	Pk00518_txpt1	71	---	---	---	---	---	-	-	-	-	---	---	---	---	---	---	---
Pk00518	Pk00518_txpt2	65	---	---	---	---	---	-	-	-	-	---	---	---	---	---	---	---
Pk00518	Pk00518_txpt3	71	---	---	---	---	---	-	-	-	-	---	---	---	---	---	---	---
Pk00518	Pk00518_txpt4	128	gi|358340453|dbj|GAA48341.1| putative malate dehydrogenase 1B [Clonorchis sinensis]	---	---	---	---	-	K12616	ko03018	-	---	---	---	---	---	---	---
Pk00518	Pk00518_txpt5	80	---	---	---	---	---	-	-	-	-	---	---	---	---	---	---	---
Pk00519	Pk00519_txpt1	49	---	---	---	---	---	-	-	-	-	---	---	---	---	---	---	---
Pk00520	Pk00520_txpt1	177	---	---	---	---	---	-	-	-	-	---	---	---	---	---	---	---
Pk00521	Pk00521_txpt1	120	gi|350644137|emb|CCD61084.1| acyl-CoA:glycerol-3-phosphate acyltransferase [Schistosoma mansoni]	---	---	---	---	-	-	-	-	---	---	---	---	---	---	---
Pk00522	Pk00522_txpt1	77	---	---	---	---	---	-	-	-	-	---	---	---	---	---	---	---
Pk00523	Pk00523_txpt1	96	---	---	---	---	---	-	-	-	-	---	---	---	---	---	---	---
Pk00523	Pk00523_txpt2	38	---	---	---	---	---	-	-	-	-	---	---	---	---	---	---	---
Pk00524	Pk00524_txpt1	52	---	---	---	---	---	-	-	-	-	---	---	---	---	---	---	---
Pk00525	Pk00525_txpt1	70	gi|360044313|emb|CCD81860.1| serine/threonine kinase [Schistosoma mansoni]	---	---	---	---	-	-	-	-	---	---	---	---	---	---	---
Pk00525	Pk00525_txpt2	108	---	---	---	---	---	-	-	-	-	---	---	---	---	---	---	---
Pk00525	Pk00525_txpt3	144	---	---	---	---	---	-	-	-	-	---	---	---	---	---	---	---
Pk00526	Pk00526_txpt1	131	---	---	---	---	---	-	-	-	-	---	Y	---	---	---	---	---
Pk00527	Pk00527_txpt1	55	---	---	---	---	---	-	-	-	-	---	---	---	---	---	---	---
Pk00528	Pk00528_txpt1	50	---	---	---	---	---	-	-	-	-	---	Y	---	---	---	---	---
Pk00529	Pk00529_txpt1	79	---	---	---	---	---	-	-	-	-	---	---	---	---	---	---	---
Pk00530	Pk00530_txpt1	37	---	---	---	---	---	-	-	-	-	---	Y	---	---	---	---	---
Pk00531	Pk00531_txpt1	32	---	---	---	---	---	-	-	-	-	---	---	---	---	---	---	---
Pk00532	Pk00532_txpt1	184	gi|358333444|dbj|GAA27667.2| transmembrane and coiled-coil domain-containing protein 7 [Clonorchis sinensis] gi|555932959|emb|CDJ10078.1| HEAT and Armadillo domain containing protein [Hymenolepis microstoma]	---	---	---	---	-	-	-	-	---	---	---	---	---	---	---
Pk00532	Pk00532_txpt2	245	gi|358333444|dbj|GAA27667.2| transmembrane and coiled-coil domain-containing protein 7 [Clonorchis sinensis]	---	---	---	---	-	-	-	-	---	---	---	---	---	---	---
Pk00532	Pk00532_txpt3	91	gi|358333444|dbj|GAA27667.2| transmembrane and coiled-coil domain-containing protein 7 [Clonorchis sinensis]	---	---	---	---	-	-	-	-	---	---	---	---	---	---	---
Pk00532	Pk00532_txpt4	317	gi|358333444|dbj|GAA27667.2| transmembrane and coiled-coil domain-containing protein 7 [Clonorchis sinensis]	---	---	---	---	-	-	-	-	---	---	---	---	---	---	---
Pk00533	Pk00533_txpt1	77	---	---	---	---	---	-	-	-	-	---	Y	---	---	---	---	---
Pk00534	Pk00534_txpt1	59	---	---	---	---	---	-	-	-	-	---	---	---	---	---	---	---
Pk00534	Pk00534_txpt2	129	---	---	---	---	---	-	-	-	-	---	Y	---	---	---	---	---
Pk00534	Pk00534_txpt3	59	---	---	---	---	---	-	-	-	-	---	---	---	---	---	---	---
Pk00535	Pk00535_txpt1	44	---	---	---	---	---	-	-	-	-	---	---	---	---	---	---	---
Pk00536	Pk00536_txpt1	152	gi|358334158|dbj|GAA42391.2| probable glutamyl-tRNA(gln) amidotransferase subunit B mitochondrial [Clonorchis sinensis]	IPR006075: Glutamyl-tRNA(Gln) amidotransferase, subunit B/E, N-terminal;	GO:0016874: ligase activity;	GO:0006412: translation;	---	-	-	-	-	---	Y	---	---	---	---	---
Pk00536	Pk00536_txpt2	59	gi|358334158|dbj|GAA42391.2| probable glutamyl-tRNA(gln) amidotransferase subunit B mitochondrial [Clonorchis sinensis]	---	---	---	---	-	-	-	-	---	---	---	---	---	---	---
Pk00536	Pk00536_txpt3	93	gi|358334158|dbj|GAA42391.2| probable glutamyl-tRNA(gln) amidotransferase subunit B mitochondrial [Clonorchis sinensis]	IPR006075: Glutamyl-tRNA(Gln) amidotransferase, subunit B/E, N-terminal; IPR017958: Glutamyl-tRNA(Gln) amidotransferase, subunit B, conserved site; IPR017959: Aspartyl/glutamyl-tRNA(Asn/Gln) amidotransferase, subunit B /E;	GO:0016874: ligase activity; GO:0016884: carbon-nitrogen ligase activity, with glutamine as amido-N-donor;	GO:0006412: translation;	---	6.3.5.6 6.3.5.7	K02434	ko00970	-	---	---	---	---	---	---	---
Pk00537	Pk00537_txpt1	254	gi|358334158|dbj|GAA42391.2| probable glutamyl-tRNA(gln) amidotransferase subunit B mitochondrial [Clonorchis sinensis]	IPR006075: Glutamyl-tRNA(Gln) amidotransferase, subunit B/E, N-terminal; IPR017959: Aspartyl/glutamyl-tRNA(Asn/Gln) amidotransferase, subunit B /E;	GO:0016874: ligase activity; GO:0016884: carbon-nitrogen ligase activity, with glutamine as amido-N-donor;	GO:0006412: translation;	---	6.3.5.6 6.3.5.7	K02434	ko00970	-	---	---	---	---	---	---	---
Pk00538	Pk00538_txpt1	76	---	---	---	---	---	-	-	-	-	---	Y	---	---	---	---	---
Pk00539	Pk00539_txpt1	162	---	---	---	---	---	-	-	-	-	---	Y	---	---	---	---	---
Pk00540	Pk00540_txpt1	50	---	---	---	---	---	-	-	-	-	---	---	---	---	---	---	---
Pk00541	Pk00541_txpt1	148	gi|358253471|dbj|GAA53141.1| La-related protein 7 [Clonorchis sinensis]	---	---	---	---	-	-	-	-	---	---	---	---	---	---	---
Pk00541	Pk00541_txpt2	105	gi|358253471|dbj|GAA53141.1| La-related protein 7 [Clonorchis sinensis]	---	---	---	---	-	K15191	-	-	---	---	---	---	---	---	---
Pk00542	Pk00542_txpt1	77	---	---	---	---	---	-	-	-	-	---	---	---	---	---	---	---
Pk00543	Pk00543_txpt1	46	---	---	---	---	---	-	-	-	-	---	---	---	---	---	---	---
Pk00544	Pk00544_txpt1	122	---	---	---	---	---	-	-	-	-	---	---	---	---	---	---	---
Pk00545	Pk00545_txpt1	77	---	---	---	---	---	-	-	-	-	---	---	---	---	---	---	---
Pk00546	Pk00546_txpt1	133	gi|358342501|dbj|GAA49952.1| zinc finger protein 395 [Clonorchis sinensis]	---	---	---	---	-	-	-	-	---	---	---	---	---	---	---
Pk00546	Pk00546_txpt2	246	---	---	---	---	---	-	-	-	-	---	---	---	---	---	---	---
Pk00546	Pk00546_txpt3	93	---	---	---	---	---	-	-	-	-	---	---	---	---	---	---	---
Pk00546	Pk00546_txpt4	56	---	---	---	---	---	-	-	-	-	---	---	---	---	---	---	---
Pk00546	Pk00546_txpt5	75	---	---	---	---	---	-	-	-	-	---	---	---	---	---	---	---
Pk00546	Pk00546_txpt6	280	---	---	---	---	---	-	-	-	-	---	---	---	---	---	---	---
Pk00547	Pk00547_txpt1	77	---	---	---	---	---	-	-	-	-	---	Y	---	---	---	---	---
Pk00548	Pk00548_txpt1	99	gi|358342501|dbj|GAA49952.1| zinc finger protein 395 [Clonorchis sinensis]	---	---	---	---	-	-	-	-	---	---	---	---	---	---	---
Pk00548	Pk00548_txpt2	77	---	---	---	---	---	-	-	-	-	---	---	---	---	---	---	---
Pk00549	Pk00549_txpt1	48	---	---	---	---	---	-	-	-	-	---	---	---	---	---	---	---
Pk00549	Pk00549_txpt2	105	gi|192807489|gb|ACF06126.1| mitochondrial acetate:succinate CoA-transferase [Fasciola hepatica]	---	---	---	---	-	-	-	-	---	---	---	10	90	---	---
Pk00549	Pk00549_txpt3	161	gi|192807489|gb|ACF06126.1| mitochondrial acetate:succinate CoA-transferase [Fasciola hepatica]	IPR003702: Acetyl-CoA hydrolase/transferase;	GO:0003824: catalytic activity;	GO:0006084: acetyl-CoA metabolic process;	---	3.1.2.1	K01041 K01067	ko00281 ko00620 ko00626	-	---	---	---	31	391	4	6
Pk00549	Pk00549_txpt4	79	gi|192807489|gb|ACF06126.1| mitochondrial acetate:succinate CoA-transferase [Fasciola hepatica]	IPR003702: Acetyl-CoA hydrolase/transferase;	GO:0003824: catalytic activity;	GO:0006084: acetyl-CoA metabolic process;	---	3.1.2.1	K01067	ko00620	-	---	---	---	20	328	---	---
Pk00549	Pk00549_txpt5	105	gi|192807489|gb|ACF06126.1| mitochondrial acetate:succinate CoA-transferase [Fasciola hepatica]	IPR003702: Acetyl-CoA hydrolase/transferase;	GO:0003824: catalytic activity;	GO:0006084: acetyl-CoA metabolic process;	---	-	-	-	-	---	---	---	6	20	---	---
Pk00550	Pk00550_txpt1	67	gi|358340451|dbj|GAA48339.1| 4-hydroxybutyrate coenzyme A transferase [Clonorchis sinensis]	IPR003702: Acetyl-CoA hydrolase/transferase;	GO:0003824: catalytic activity;	GO:0006084: acetyl-CoA metabolic process;	---	3.1.2.1	K01041 K01067	ko00281 ko00620 ko00626	-	---	---	---	11	122	---	---
Pk00550	Pk00550_txpt2	69	gi|192807489|gb|ACF06126.1| mitochondrial acetate:succinate CoA-transferase [Fasciola hepatica] gi|358340451|dbj|GAA48339.1| 4-hydroxybutyrate coenzyme A transferase [Clonorchis sinensis]	IPR003702: Acetyl-CoA hydrolase/transferase;	GO:0003824: catalytic activity;	GO:0006084: acetyl-CoA metabolic process;	---	3.1.2.1	K01041 K01067	ko00281 ko00620 ko00626	-	---	---	---	16	195	---	---
Pk00550	Pk00550_txpt3	69	gi|192807489|gb|ACF06126.1| mitochondrial acetate:succinate CoA-transferase [Fasciola hepatica] gi|358340451|dbj|GAA48339.1| 4-hydroxybutyrate coenzyme A transferase [Clonorchis sinensis]	IPR003702: Acetyl-CoA hydrolase/transferase;	GO:0003824: catalytic activity;	GO:0006084: acetyl-CoA metabolic process;	---	3.1.2.1	K01041 K01067	ko00281 ko00620 ko00626	-	---	---	---	16	195	---	---
Pk00551	Pk00551_txpt1	119	gi|358340451|dbj|GAA48339.1| 4-hydroxybutyrate coenzyme A transferase [Clonorchis sinensis]	IPR003702: Acetyl-CoA hydrolase/transferase;	GO:0003824: catalytic activity;	GO:0006084: acetyl-CoA metabolic process;	---	3.1.2.1	K01041 K01067	ko00281 ko00620 ko00626	-	---	---	---	27	293	---	---
Pk00551	Pk00551_txpt2	82	gi|358340451|dbj|GAA48339.1| 4-hydroxybutyrate coenzyme A transferase [Clonorchis sinensis]	IPR003702: Acetyl-CoA hydrolase/transferase;	GO:0003824: catalytic activity;	GO:0006084: acetyl-CoA metabolic process;	---	3.1.2.1	K01041 K01067	ko00281 ko00620 ko00626	-	---	---	---	11	94	---	---
Pk00552	Pk00552_txpt1	72	gi|76155321|gb|AAX26587.2| SJCHGC08881 protein [Schistosoma japonicum]	---	---	---	---	-	-	-	-	---	---	---	---	---	---	---
Pk00553	Pk00553_txpt1	77	gi|350855284|emb|CAY17789.2| hypothetical protein Smp_175980 [Schistosoma mansoni]	---	---	---	---	-	-	-	-	---	---	---	---	---	---	---
Pk00554	Pk00554_txpt1	146	---	---	---	---	---	-	-	-	-	---	---	---	---	---	---	---
Pk00554	Pk00554_txpt2	118	gi|358334567|dbj|GAA53036.1| sodium/hydrogen exchanger-like domain-containing protein 1 [Clonorchis sinensis]	---	---	---	---	-	-	-	-	---	---	---	---	---	---	---
Pk00555	Pk00555_txpt1	159	gi|358334567|dbj|GAA53036.1| sodium/hydrogen exchanger-like domain-containing protein 1 [Clonorchis sinensis] gi|555933687|emb|CDJ10806.1| sodium:hydrogen exchanger domain containing protein [Hymenolepis microstoma]	---	---	---	---	-	K03316	-	-	---	Y	---	---	---	---	---
Pk00555	Pk00555_txpt2	93	gi|256053231|ref|XP_002570103.1| hypothetical protein [Schistosoma mansoni]	---	---	---	---	-	-	-	-	Y	---	Y	---	---	---	---
Pk00555	Pk00555_txpt3	102	gi|358334567|dbj|GAA53036.1| sodium/hydrogen exchanger-like domain-containing protein 1 [Clonorchis sinensis]	---	---	---	---	-	-	-	-	---	Y	---	---	---	---	---
Pk00556	Pk00556_txpt1	134	---	IPR021109: Peptidase aspartic;	---	---	---	-	-	-	-	---	---	---	---	---	---	---
Pk00557	Pk00557_txpt1	77	gi|317418923|emb|CBN80961.1| Retrovirus polyprotein [Dicentrarchus labrax] gi|502156662|ref|XP_004510585.1| PREDICTED: uncharacterized protein LOC101494113 [Cicer arietinum]	---	---	---	---	-	K04180 K07497	ko04060 ko04062 ko04144 ko05145 ko05203	-	---	---	---	---	---	---	---
Pk00557	Pk00557_txpt2	103	gi|360045497|emb|CCD83045.1| hypothetical protein Smp_185440 [Schistosoma mansoni]	---	---	---	---	-	K04180 K04228 K07497 K12230	ko04060 ko04062 ko04080 ko04144 ko04151 ko04662 ko04962 ko05145 ko05203	-	---	---	---	---	---	---	---
Pk00557	Pk00557_txpt3	84	gi|365984847|ref|XP_003669256.1| hypothetical protein NDAI_0C03530 [Naumovozyma dairenensis CBS 421] gi|67625725|tpe|CAJ00251.1| TPA: gag-pol polyprotein [Schistosoma mansoni]	---	---	---	---	-	K07497	-	-	---	---	---	---	---	---	---
Pk00558	Pk00558_txpt1	86	---	---	---	---	---	-	-	-	-	---	---	---	---	---	---	---
Pk00558	Pk00558_txpt2	75	---	---	---	---	---	-	-	-	-	---	---	---	---	---	---	---
Pk00558	Pk00558_txpt3	77	gi|358332529|dbj|GAA51171.1| hypothetical protein CLF_105674 [Clonorchis sinensis]	---	---	---	---	-	-	-	-	---	---	---	---	---	---	---
Pk00559	Pk00559_txpt1	72	---	---	---	---	---	-	-	-	-	---	Y	---	---	---	---	---
Pk00560	Pk00560_txpt1	214	gi|358332529|dbj|GAA51171.1| hypothetical protein CLF_105674 [Clonorchis sinensis]	---	---	---	---	-	-	-	-	---	---	---	---	---	---	---
Pk00560	Pk00560_txpt2	102	gi|358332529|dbj|GAA51171.1| hypothetical protein CLF_105674 [Clonorchis sinensis]	---	---	---	---	-	-	-	-	---	---	---	---	---	---	---
Pk00560	Pk00560_txpt3	125	gi|358332529|dbj|GAA51171.1| hypothetical protein CLF_105674 [Clonorchis sinensis]	---	---	---	---	-	-	-	-	---	---	---	---	---	---	---
Pk00560	Pk00560_txpt4	152	gi|358332529|dbj|GAA51171.1| hypothetical protein CLF_105674 [Clonorchis sinensis]	---	---	---	---	-	-	-	-	---	---	---	---	---	---	---
Pk00560	Pk00560_txpt5	83	gi|358332529|dbj|GAA51171.1| hypothetical protein CLF_105674 [Clonorchis sinensis]	---	---	---	---	-	-	-	-	---	---	---	---	---	---	---
Pk00560	Pk00560_txpt6	166	gi|358332529|dbj|GAA51171.1| hypothetical protein CLF_105674 [Clonorchis sinensis]	---	---	---	---	-	-	-	-	---	---	---	---	---	---	---
Pk00561	Pk00561_txpt1	34	---	---	---	---	---	-	-	-	-	---	---	---	---	---	---	---
Pk00561	Pk00561_txpt2	44	---	---	---	---	---	-	-	-	-	---	---	---	---	---	---	---
Pk00561	Pk00561_txpt3	46	---	---	---	---	---	-	-	-	-	---	---	---	---	---	---	---
Pk00562	Pk00562_txpt1	177	gi|56759354|gb|AAW27817.1| SJCHGC03846 protein [Schistosoma japonicum]	IPR000222: Protein phosphatase 2C, manganese/magnesium aspartate binding site; IPR001932: Protein phosphatase 2C-like; IPR015655: Protein phosphatase 2C;	GO:0003824: catalytic activity; GO:0004722: protein serine/threonine phosphatase activity;	GO:0006470: protein dephosphorylation;	GO:0008287: protein serine/threonine phosphatase complex;	3.1.3.16 3.4.11.18	K01090 K01265 K04457 K14803 K17499 K17500	ko04010	-	---	---	---	---	---	---	---
Pk00563	Pk00563_txpt1	113	gi|358256485|dbj|GAA47995.1| protein phosphatase, partial [Clonorchis sinensis]	IPR001932: Protein phosphatase 2C-like; IPR015655: Protein phosphatase 2C;	GO:0003824: catalytic activity;	---	---	3.1.3.16	K01090 K04457 K14803 K17499	ko04010	-	---	---	---	---	---	---	---
Pk00563	Pk00563_txpt2	43	gi|358256485|dbj|GAA47995.1| protein phosphatase, partial [Clonorchis sinensis]	IPR001932: Protein phosphatase 2C-like;	GO:0003824: catalytic activity;	---	---	3.1.3.16	K17499	-	-	---	---	---	---	---	---	---
Pk00563	Pk00563_txpt3	113	---	---	---	---	---	-	-	-	-	---	---	---	---	---	---	---
Pk00564	Pk00564_txpt1	317	gi|256085775|ref|XP_002579088.1| protein disulfide-isomerase er-60 precursor (erp60) [Schistosoma mansoni]	IPR005746: Thioredoxin; IPR012335: Thioredoxin fold; IPR012336: Thioredoxin-like fold; IPR013766: Thioredoxin domain; IPR017936: Thioredoxin-like; IPR017937: Thioredoxin, conserved site;	GO:0009055: electron carrier activity; GO:0015035: protein disulfide oxidoreductase activity;	GO:0006662: glycerol ether metabolic process; GO:0045454: cell redox homeostasis;	---	5.3.4.1	K08056 K09580 K09582	ko04141 ko04612 ko04918 ko05110	-	---	---	---	41	516	2	3
Pk00564	Pk00564_txpt2	317	gi|358340343|dbj|GAA40808.2| probable protein disulfide-isomerase ER-60 [Clonorchis sinensis]	IPR012335: Thioredoxin fold; IPR012336: Thioredoxin-like fold; IPR013766: Thioredoxin domain;	---	GO:0045454: cell redox homeostasis;	---	5.3.4.1	K08056 K09580 K09582	ko04141 ko04612 ko04918 ko05110	-	---	---	---	38	521	2	3
Pk00565	Pk00565_txpt1	160	gi|358252963|dbj|GAA51034.1| hypothetical protein CLF_105462 [Clonorchis sinensis]	---	---	---	---	-	-	-	-	---	---	---	---	---	---	---
Pk00565	Pk00565_txpt2	125	---	---	---	---	---	-	-	-	-	Y	---	Y	---	---	---	---
Pk00565	Pk00565_txpt3	186	---	---	---	---	---	-	-	-	-	Y	---	Y	---	---	---	---
Pk00565	Pk00565_txpt4	122	gi|358252963|dbj|GAA51034.1| hypothetical protein CLF_105462 [Clonorchis sinensis]	---	---	---	---	-	-	-	-	---	---	---	---	---	---	---
Pk00565	Pk00565_txpt5	114	gi|358252963|dbj|GAA51034.1| hypothetical protein CLF_105462 [Clonorchis sinensis]	---	---	---	---	-	-	-	-	---	---	---	---	---	---	---
Pk00565	Pk00565_txpt6	114	gi|358252963|dbj|GAA51034.1| hypothetical protein CLF_105462 [Clonorchis sinensis]	---	---	---	---	-	-	-	-	---	---	---	---	---	---	---
Pk00566	Pk00566_txpt1	77	---	---	---	---	---	-	-	-	-	---	Y	---	---	---	---	---
Pk00567	Pk00567_txpt1	213	gi|256083543|ref|XP_002578002.1| hypothetical protein [Schistosoma mansoni]	IPR000253: Forkhead-associated (FHA) domain; IPR008984: SMAD/FHA domain;	GO:0005515: protein binding;	---	---	-	-	-	-	---	---	---	---	---	---	---
Pk00568	Pk00568_txpt1	75	gi|358339628|dbj|GAA47653.1| hypothetical protein CLF_100634 [Clonorchis sinensis]	---	---	---	---	-	-	-	-	---	---	---	---	---	---	---
Pk00568	Pk00568_txpt2	164	gi|256083543|ref|XP_002578002.1| hypothetical protein [Schistosoma mansoni]	---	---	---	---	-	-	-	-	---	---	---	---	---	---	---
Pk00569	Pk00569_txpt1	162	---	---	---	---	---	-	-	-	-	---	---	---	---	---	---	---
Pk00569	Pk00569_txpt2	174	---	---	---	---	---	-	-	-	-	---	---	---	---	---	---	---
Pk00570	Pk00570_txpt1	182	gi|358333290|dbj|GAA31321.2| peptidyl-prolyl cis-trans isomerase h ppih [Clonorchis sinensis]	---	---	---	---	-	-	-	-	---	---	---	---	---	---	---
Pk00571	Pk00571_txpt1	222	gi|358333290|dbj|GAA31321.2| peptidyl-prolyl cis-trans isomerase h ppih [Clonorchis sinensis]	---	---	---	---	-	-	-	-	---	---	---	---	---	---	---
Pk00572	Pk00572_txpt1	241	gi|358333290|dbj|GAA31321.2| peptidyl-prolyl cis-trans isomerase h ppih [Clonorchis sinensis]	---	---	---	---	-	-	-	-	---	---	---	---	---	---	---
Pk00572	Pk00572_txpt2	226	gi|358333290|dbj|GAA31321.2| peptidyl-prolyl cis-trans isomerase h ppih [Clonorchis sinensis]	---	---	---	---	-	-	-	-	---	---	---	---	---	---	---
Pk00572	Pk00572_txpt3	197	gi|358333290|dbj|GAA31321.2| peptidyl-prolyl cis-trans isomerase h ppih [Clonorchis sinensis]	---	---	---	---	-	-	-	-	---	---	---	---	---	---	---
Pk00573	Pk00573_txpt1	251	gi|358341010|dbj|GAA48789.1| hypothetical protein CLF_102036 [Clonorchis sinensis]	IPR000198: Rho GTPase-activating protein domain;	---	GO:0007165: signal transduction;	GO:0005622: intracellular;	-	-	-	-	---	---	---	---	---	---	---
Pk00574	Pk00574_txpt1	286	gi|358341010|dbj|GAA48789.1| hypothetical protein CLF_102036 [Clonorchis sinensis]	IPR000198: Rho GTPase-activating protein domain;	---	GO:0007165: signal transduction;	GO:0005622: intracellular;	-	-	-	-	---	---	---	---	---	---	---
Pk00575	Pk00575_txpt1	115	gi|358338314|dbj|GAA28745.2| hypothetical protein CLF_111298 [Clonorchis sinensis]	---	---	---	---	-	-	-	-	---	---	---	---	---	---	---
Pk00575	Pk00575_txpt2	175	gi|358338314|dbj|GAA28745.2| hypothetical protein CLF_111298 [Clonorchis sinensis]	---	---	---	---	-	-	-	-	---	---	---	---	---	---	---
Pk00575	Pk00575_txpt3	290	gi|256086099|ref|XP_002579243.1| hypothetical protein [Schistosoma mansoni]	IPR009738: BAT2, N-terminal;	---	---	---	-	-	-	-	---	---	---	---	---	---	---
Pk00575	Pk00575_txpt4	166	gi|358338314|dbj|GAA28745.2| hypothetical protein CLF_111298 [Clonorchis sinensis]	---	---	---	---	-	-	-	-	---	---	---	---	---	---	---
Pk00576	Pk00576_txpt1	164	---	---	---	---	---	-	-	-	-	Y	---	Y	---	---	---	---
Pk00577	Pk00577_txpt1	46	---	---	---	---	---	-	-	-	-	---	---	---	---	---	---	---
Pk00577	Pk00577_txpt2	95	---	---	---	---	---	-	-	-	-	---	Y	---	---	---	---	---
Pk00577	Pk00577_txpt3	130	---	---	---	---	---	-	-	-	-	---	---	---	---	---	---	---
Pk00578	Pk00578_txpt1	115	---	---	---	---	---	-	-	-	-	---	---	---	---	---	---	---
Pk00579	Pk00579_txpt1	183	gi|256076455|ref|XP_002574527.1| hypothetical protein [Schistosoma mansoni]	IPR002553: Clathrin/coatomer adaptor, adaptin-like, N-terminal; IPR011989: Armadillo-like helical; IPR016024: Armadillo-type fold;	GO:0005488: binding;	GO:0006886: intracellular protein transport; GO:0016192: vesicle-mediated transport;	GO:0030117: membrane coat;	-	K11577 K12396	ko04142	-	---	---	---	---	---	---	---
Pk00579	Pk00579_txpt2	157	gi|358253591|dbj|GAA53470.1| AP-3 complex subunit delta-1 [Clonorchis sinensis]	IPR002553: Clathrin/coatomer adaptor, adaptin-like, N-terminal; IPR011989: Armadillo-like helical; IPR016024: Armadillo-type fold;	GO:0005488: binding;	GO:0006886: intracellular protein transport; GO:0016192: vesicle-mediated transport;	GO:0030117: membrane coat;	-	K12396	ko04142	-	---	---	---	---	---	---	---
Pk00580	Pk00580_txpt1	97	gi|358253591|dbj|GAA53470.1| AP-3 complex subunit delta-1 [Clonorchis sinensis]	---	---	---	---	-	-	-	-	---	---	---	---	---	---	---
Pk00580	Pk00580_txpt2	53	---	---	---	---	---	-	-	-	-	---	---	---	---	---	---	---
Pk00581	Pk00581_txpt1	179	---	---	---	---	---	-	-	-	-	---	---	---	---	---	---	---
Pk00582	Pk00582_txpt1	267	gi|358253952|dbj|GAA53992.1| cytohesin-3 [Clonorchis sinensis] gi|440899907|gb|ELR51149.1| Cytohesin-3, partial [Bos mutus]	IPR000904: SEC7-like; IPR001849: Pleckstrin homology domain; IPR011993: Pleckstrin homology-type; IPR023394: SEC7-like, alpha orthogonal bundle;	GO:0005086: ARF guanyl-nucleotide exchange factor activity; GO:0005515: protein binding;	GO:0032012: regulation of ARF protein signal transduction;	GO:0005622: intracellular;	-	K12495 K13462 K15479	ko04144 ko04626 ko05134	-	---	---	---	---	---	---	---
Pk00582	Pk00582_txpt2	310	gi|358253952|dbj|GAA53992.1| cytohesin-3 [Clonorchis sinensis] gi|440899907|gb|ELR51149.1| Cytohesin-3, partial [Bos mutus]	IPR000904: SEC7-like; IPR001849: Pleckstrin homology domain; IPR011993: Pleckstrin homology-type; IPR023394: SEC7-like, alpha orthogonal bundle;	GO:0005086: ARF guanyl-nucleotide exchange factor activity; GO:0005515: protein binding;	GO:0032012: regulation of ARF protein signal transduction;	GO:0005622: intracellular;	-	K12495 K13462 K15479	ko04144 ko04626 ko05134	-	---	---	---	---	---	---	---
Pk00582	Pk00582_txpt3	154	gi|358253952|dbj|GAA53992.1| cytohesin-3 [Clonorchis sinensis]	IPR001849: Pleckstrin homology domain; IPR011993: Pleckstrin homology-type;	GO:0005515: protein binding;	---	---	-	-	-	-	---	---	---	---	---	---	---
Pk00582	Pk00582_txpt4	297	gi|358253952|dbj|GAA53992.1| cytohesin-3 [Clonorchis sinensis] gi|440899907|gb|ELR51149.1| Cytohesin-3, partial [Bos mutus]	IPR000904: SEC7-like; IPR001849: Pleckstrin homology domain; IPR011993: Pleckstrin homology-type; IPR023394: SEC7-like, alpha orthogonal bundle;	GO:0005086: ARF guanyl-nucleotide exchange factor activity; GO:0005515: protein binding;	GO:0032012: regulation of ARF protein signal transduction;	GO:0005622: intracellular;	-	K12495 K13462 K15479	ko04144 ko04626 ko05134	-	---	---	---	---	---	---	---
Pk00583	Pk00583_txpt1	73	gi|358338633|dbj|GAA37860.2| protein kinase [Clonorchis sinensis]	---	---	---	---	-	-	-	-	---	---	---	---	---	---	---
Pk00584	Pk00584_txpt1	114	---	---	---	---	---	-	-	-	-	---	---	---	---	---	---	---
Pk00584	Pk00584_txpt2	96	---	---	---	---	---	-	-	-	-	---	---	---	---	---	---	---
Pk00584	Pk00584_txpt3	308	gi|358335423|dbj|GAA53946.1| protein kinase [Clonorchis sinensis]	---	---	---	---	2.7.11.1	K08867	-	-	---	---	---	---	---	---	---
Pk00584	Pk00584_txpt4	163	---	---	---	---	---	-	-	-	-	---	---	---	---	---	---	---
Pk00585	Pk00585_txpt1	82	gi|552827872|ref|XP_005847327.1| hypothetical protein CHLNCDRAFT_48229 [Chlorella variabilis]	IPR000608: Ubiquitin-conjugating enzyme, E2; IPR016135: Ubiquitin-conjugating enzyme/RWD-like;	GO:0016881: acid-amino acid ligase activity;	---	---	6.3.2.19	K04553 K06688 K06689 K10579 K10580 K10687 K13960	ko03460 ko04120 ko04141 ko05012	-	---	---	---	---	---	---	---
Pk00586	Pk00586_txpt1	131	gi|340374948|ref|XP_003385999.1| PREDICTED: probable NEDD8-conjugating enzyme Ubc12-like [Amphimedon queenslandica]	IPR000608: Ubiquitin-conjugating enzyme, E2; IPR016135: Ubiquitin-conjugating enzyme/RWD-like;	GO:0016881: acid-amino acid ligase activity;	---	---	2.7.11.1 6.3.2.19	K08867 K10579	ko04120	-	---	---	---	---	---	---	---
Pk00587	Pk00587_txpt1	102	---	---	---	---	---	-	-	-	-	---	---	---	---	---	---	---
Pk00588	Pk00588_txpt1	56	gi|554522623|ref|XP_005853141.1| PREDICTED: uncharacterized protein LOC102257229, partial [Myotis brandtii]	---	---	---	---	-	-	-	-	---	---	---	---	---	---	---
Pk00588	Pk00588_txpt2	146	---	---	---	---	---	-	-	-	-	---	---	---	---	---	---	---
Pk00589	Pk00589_txpt1	258	gi|358256551|dbj|GAA50111.1| hypothetical protein CLF_104083 [Clonorchis sinensis]	---	---	---	---	-	-	-	-	---	---	---	---	---	---	---
Pk00590	Pk00590_txpt1	128	---	---	---	---	---	-	-	-	-	---	---	---	---	---	---	---
Pk00590	Pk00590_txpt2	146	---	---	---	---	---	-	-	-	-	---	---	---	---	---	---	---
Pk00591	Pk00591_txpt1	79	---	---	---	---	---	-	-	-	-	---	---	---	---	---	---	---
Pk00592	Pk00592_txpt1	152	---	---	---	---	---	-	-	-	-	---	---	---	---	---	---	---
Pk00592	Pk00592_txpt2	78	---	---	---	---	---	-	-	-	-	Y	---	Y	---	---	---	---
Pk00593	Pk00593_txpt1	50	---	---	---	---	---	-	-	-	-	---	---	---	---	---	---	---
Pk00593	Pk00593_txpt2	49	---	---	---	---	---	-	-	-	-	---	---	---	---	---	---	---
Pk00594	Pk00594_txpt1	49	---	---	---	---	---	-	-	-	-	---	Y	---	---	---	---	---
Pk00595	Pk00595_txpt1	37	---	---	---	---	---	-	-	-	-	---	---	---	---	---	---	---
Pk00596	Pk00596_txpt1	179	---	---	---	---	---	-	-	-	-	---	---	---	---	---	---	---
Pk00596	Pk00596_txpt2	95	---	---	---	---	---	-	-	-	-	---	Y	---	---	---	---	---
Pk00597	Pk00597_txpt1	51	---	---	---	---	---	-	-	-	-	---	---	---	---	---	---	---
Pk00598	Pk00598_txpt1	207	---	---	---	---	---	-	-	-	-	---	Y	---	---	---	---	---
Pk00599	Pk00599_txpt1	43	---	---	---	---	---	-	-	-	-	---	---	---	---	---	---	---
Pk00599	Pk00599_txpt2	55	---	---	---	---	---	-	-	-	-	---	---	---	---	---	---	---
Pk00600	Pk00600_txpt1	225	---	---	---	---	---	-	-	-	-	Y	---	Y	---	---	---	---
Pk00601	Pk00601_txpt1	117	---	---	---	---	---	-	-	-	-	---	---	---	---	---	---	---
Pk00601	Pk00601_txpt2	317	gi|358338397|dbj|GAA31195.2| protein max [Clonorchis sinensis]	IPR001092: Helix-loop-helix DNA-binding domain; IPR011598: Helix-loop-helix DNA-binding;	GO:0030528: transcription regulator activity;	GO:0006355: regulation of transcription, DNA-dependent;	GO:0005634: nucleus;	-	K04377 K04453 K09113 K09114	ko04010 ko04012 ko04110 ko04151 ko04310 ko04350 ko04390 ko04391 ko04630 ko04932 ko05161 ko05166 ko05169 ko05200 ko05202 ko05205 ko05206 ko05210 ko05213 ko05216 ko05219 ko05220 ko05221 ko05222	-	---	---	---	---	---	---	---
Pk00601	Pk00601_txpt3	317	gi|358338397|dbj|GAA31195.2| protein max [Clonorchis sinensis]	IPR001092: Helix-loop-helix DNA-binding domain; IPR011598: Helix-loop-helix DNA-binding;	GO:0030528: transcription regulator activity;	GO:0006355: regulation of transcription, DNA-dependent;	GO:0005634: nucleus;	-	K04377 K04453 K09113 K09114	ko04010 ko04012 ko04110 ko04151 ko04310 ko04350 ko04390 ko04391 ko04630 ko04932 ko05161 ko05166 ko05169 ko05200 ko05202 ko05205 ko05206 ko05210 ko05213 ko05216 ko05219 ko05220 ko05221 ko05222	-	---	---	---	---	---	---	---
Pk00602	Pk00602_txpt1	77	---	---	---	---	---	-	-	-	-	---	---	---	---	---	---	---
Pk00603	Pk00603_txpt1	308	gi|358340313|dbj|GAA36054.2| tubulin alpha [Clonorchis sinensis]	IPR000217: Tubulin; IPR002452: Alpha tubulin; IPR003008: Tubulin/FtsZ, GTPase domain; IPR008280: Tubulin/FtsZ, C-terminal; IPR017975: Tubulin, conserved site; IPR018316: Tubulin/FtsZ, 2-layer sandwich domain;	GO:0003924: GTPase activity; GO:0005198: structural molecule activity; GO:0005525: GTP binding;	GO:0006184: GTP catabolic process; GO:0007017: microtubule-based process; GO:0007018: microtubule-based movement; GO:0051258: protein polymerization;	GO:0005874: microtubule; GO:0043234: protein complex;	-	K07374	ko04145 ko04540 ko05130	-	---	---	---	---	---	---	---
Pk00603	Pk00603_txpt2	298	gi|358340313|dbj|GAA36054.2| tubulin alpha [Clonorchis sinensis]	IPR000217: Tubulin; IPR002452: Alpha tubulin; IPR003008: Tubulin/FtsZ, GTPase domain; IPR008280: Tubulin/FtsZ, C-terminal; IPR017975: Tubulin, conserved site; IPR018316: Tubulin/FtsZ, 2-layer sandwich domain;	GO:0003924: GTPase activity; GO:0005198: structural molecule activity; GO:0005525: GTP binding;	GO:0006184: GTP catabolic process; GO:0007017: microtubule-based process; GO:0007018: microtubule-based movement; GO:0051258: protein polymerization;	GO:0005874: microtubule; GO:0043234: protein complex;	-	K07374	ko04145 ko04540 ko05130	-	---	---	---	---	---	---	---
Pk00604	Pk00604_txpt1	155	gi|358340313|dbj|GAA36054.2| tubulin alpha [Clonorchis sinensis]	IPR000217: Tubulin; IPR002452: Alpha tubulin; IPR008280: Tubulin/FtsZ, C-terminal; IPR018316: Tubulin/FtsZ, 2-layer sandwich domain; IPR023123: Tubulin, C-terminal;	GO:0003924: GTPase activity; GO:0005198: structural molecule activity; GO:0005525: GTP binding;	GO:0006184: GTP catabolic process; GO:0007017: microtubule-based process; GO:0007018: microtubule-based movement; GO:0051258: protein polymerization;	GO:0005874: microtubule; GO:0043234: protein complex;	-	K07374	ko04145 ko04540 ko05130	-	---	---	---	---	---	---	---
Pk00605	Pk00605_txpt1	54	---	---	---	---	---	-	-	-	-	---	---	---	---	---	---	---
Pk00605	Pk00605_txpt2	38	---	---	---	---	---	-	-	-	-	---	---	---	---	---	---	---
Pk00606	Pk00606_txpt1	317	gi|256052125|ref|XP_002569628.1| hypothetical protein [Schistosoma mansoni]	IPR000742: Epidermal growth factor-like, type 3; IPR013032: EGF-like region, conserved site;	GO:0005515: protein binding;	---	---	-	-	-	-	---	---	---	---	---	---	---
Pk00606	Pk00606_txpt2	317	gi|256052125|ref|XP_002569628.1| hypothetical protein [Schistosoma mansoni]	IPR000742: Epidermal growth factor-like, type 3; IPR013032: EGF-like region, conserved site;	GO:0005515: protein binding;	---	---	-	-	-	-	---	---	---	---	---	---	---
Pk00606	Pk00606_txpt3	214	gi|358333888|dbj|GAA52347.1| hypothetical protein CLF_107904 [Clonorchis sinensis]	IPR000742: Epidermal growth factor-like, type 3; IPR013032: EGF-like region, conserved site;	GO:0005515: protein binding;	---	---	-	-	-	-	---	Y	---	---	---	---	---
Pk00606	Pk00606_txpt4	214	gi|358333888|dbj|GAA52347.1| hypothetical protein CLF_107904 [Clonorchis sinensis]	IPR000742: Epidermal growth factor-like, type 3; IPR013032: EGF-like region, conserved site;	GO:0005515: protein binding;	---	---	-	-	-	-	---	Y	---	---	---	---	---
Pk00607	Pk00607_txpt1	57	---	---	---	---	---	-	-	-	-	---	---	---	---	---	---	---
Pk00608	Pk00608_txpt1	120	gi|358334969|dbj|GAA34393.2| molecular chaperone HscB [Clonorchis sinensis]	IPR009073: Heat shock cognate protein B, C-terminal oligomerisation;	---	GO:0006457: protein folding;	---	-	K04082	-	-	---	---	---	---	---	---	---
Pk00609	Pk00609_txpt1	95	gi|358340417|dbj|GAA48314.1| xenotropic and polytropic retrovirus receptor 1 [Clonorchis sinensis]	IPR004342: EXS, C-terminal;	---	---	GO:0016021: integral to membrane;	3.1.3.25	K01092	ko00521 ko00562 ko04070	M00131	---	Y	---	---	---	---	---
Pk00610	Pk00610_txpt1	54	gi|358340417|dbj|GAA48314.1| xenotropic and polytropic retrovirus receptor 1 [Clonorchis sinensis]	IPR004342: EXS, C-terminal;	---	---	GO:0016021: integral to membrane;	-	-	-	-	---	---	---	---	---	---	---
Pk00611	Pk00611_txpt1	310	---	---	---	---	---	-	-	-	-	---	---	---	---	---	---	---
Pk00612	Pk00612_txpt1	73	---	---	---	---	---	-	-	-	-	---	---	---	---	---	---	---
Pk00613	Pk00613_txpt1	202	gi|556515003|emb|CDJ18232.1| BRCT [Echinococcus granulosus]	IPR001357: BRCT;	---	---	GO:0005622: intracellular;	-	K14972	-	-	---	---	---	---	---	---	---
Pk00614	Pk00614_txpt1	95	---	---	---	---	---	-	-	-	-	---	---	---	---	---	---	---
Pk00614	Pk00614_txpt2	227	---	---	---	---	---	2.7.11.1 3.6.4.12	K08066 K08867 K09185 K11447 K11456 K13108 K14437 K14971 K14972	ko04612 ko05152 ko05202	-	---	---	---	---	---	---	---
Pk00615	Pk00615_txpt1	100	---	---	---	---	---	-	-	-	-	---	---	---	---	---	---	---
Pk00615	Pk00615_txpt2	117	gi|360043308|emb|CCD78721.1| hypothetical protein Smp_138400 [Schistosoma mansoni]	---	---	---	---	-	-	-	-	---	---	---	---	---	---	---
Pk00616	Pk00616_txpt1	114	gi|360043308|emb|CCD78721.1| hypothetical protein Smp_138400 [Schistosoma mansoni]	---	---	---	---	-	-	-	-	---	---	---	---	---	---	---
Pk00616	Pk00616_txpt2	80	gi|360043308|emb|CCD78721.1| hypothetical protein Smp_138400 [Schistosoma mansoni]	IPR001357: BRCT;	---	---	GO:0005622: intracellular;	-	K14972	-	-	---	---	---	---	---	---	---
Pk00616	Pk00616_txpt3	134	---	---	---	---	---	-	-	-	-	---	---	---	---	---	---	---
Pk00617	Pk00617_txpt1	262	gi|358333336|dbj|GAA51860.1| Ran-binding proteins 9/10 homolog [Clonorchis sinensis]	IPR013144: Ran binding protein-like, CRA domain; IPR019589: Ran binding protein, CRA domain;	---	---	---	-	-	-	-	---	---	---	---	---	---	---
Pk00617	Pk00617_txpt2	187	---	---	---	---	---	-	-	-	-	---	---	---	---	---	---	---
Pk00617	Pk00617_txpt3	295	gi|358333336|dbj|GAA51860.1| Ran-binding proteins 9/10 homolog [Clonorchis sinensis]	IPR013144: Ran binding protein-like, CRA domain; IPR019589: Ran binding protein, CRA domain;	---	---	---	-	-	-	-	---	---	---	---	---	---	---
Pk00617	Pk00617_txpt4	116	gi|358333336|dbj|GAA51860.1| Ran-binding proteins 9/10 homolog [Clonorchis sinensis]	---	---	---	---	-	-	-	-	---	---	---	---	---	---	---
Pk00617	Pk00617_txpt5	74	---	---	---	---	---	-	-	-	-	---	---	---	---	---	---	---
Pk00618	Pk00618_txpt1	54	---	---	---	---	---	-	-	-	-	---	---	---	---	---	---	---
Pk00619	Pk00619_txpt1	75	gi|350646130|emb|CCD59177.1| villin, putative [Schistosoma mansoni]	IPR003128: Villin headpiece; IPR007122: Gelsolin;	GO:0003779: actin binding;	GO:0007010: cytoskeleton organization;	---	-	K05761 K05768 K06271 K07520 K10369	ko04360 ko04510 ko04666 ko04810 ko05166 ko05203	-	---	---	---	---	---	---	---
Pk00620	Pk00620_txpt1	179	---	---	---	---	---	-	-	-	-	---	Y	---	---	---	---	---
Pk00620	Pk00620_txpt2	317	gi|358342048|dbj|GAA49600.1| actin-binding LIM protein 1 [Clonorchis sinensis]	---	---	---	---	-	K07520	ko04360	-	---	---	---	---	---	---	---
Pk00620	Pk00620_txpt3	268	---	---	---	---	---	-	-	-	-	---	Y	---	---	---	---	---
Pk00620	Pk00620_txpt4	317	gi|358342048|dbj|GAA49600.1| actin-binding LIM protein 1 [Clonorchis sinensis]	---	---	---	---	-	K07520	ko04360	-	---	---	---	---	---	---	---
Pk00621	Pk00621_txpt1	76	---	---	---	---	---	-	-	-	-	---	---	---	---	---	---	---
Pk00622	Pk00622_txpt1	288	---	---	---	---	---	-	-	-	-	---	Y	---	---	---	---	---
Pk00623	Pk00623_txpt1	91	---	---	---	---	---	-	-	-	-	---	---	---	---	---	---	---
Pk00623	Pk00623_txpt2	40	---	---	---	---	---	-	-	-	-	---	---	---	---	---	---	---
Pk00624	Pk00624_txpt1	32	---	---	---	---	---	-	-	-	-	---	---	---	---	---	---	---
Pk00624	Pk00624_txpt2	69	---	---	---	---	---	-	-	-	-	---	---	---	---	---	---	---
Pk00624	Pk00624_txpt3	32	---	---	---	---	---	-	-	-	-	---	---	---	---	---	---	---
Pk00625	Pk00625_txpt1	89	---	---	---	---	---	-	-	-	-	---	---	---	---	---	---	---
Pk00625	Pk00625_txpt2	65	---	---	---	---	---	-	-	-	-	---	---	---	---	---	---	---
Pk00626	Pk00626_txpt1	61	---	---	---	---	---	-	-	-	-	---	---	---	---	---	---	---
Pk00627	Pk00627_txpt1	102	gi|358341930|dbj|GAA49503.1| riboflavin transporter 2 [Clonorchis sinensis]	IPR009357: Endogenous retrovirus receptor;	---	---	---	-	K14620	ko04977	-	---	Y	---	---	---	---	---
Pk00627	Pk00627_txpt2	176	---	---	---	---	---	-	-	-	-	---	---	---	---	---	---	---
Pk00627	Pk00627_txpt3	50	---	---	---	---	---	-	-	-	-	---	---	---	---	---	---	---
Pk00627	Pk00627_txpt4	96	gi|358341930|dbj|GAA49503.1| riboflavin transporter 2 [Clonorchis sinensis]	IPR009357: Endogenous retrovirus receptor;	---	---	---	-	K14620	ko04977	-	Y	---	Y	---	---	---	---
Pk00627	Pk00627_txpt5	310	gi|557636524|emb|CDI95486.1| riboflavin transporter 2 A [Hymenolepis microstoma]	IPR009357: Endogenous retrovirus receptor;	---	---	---	-	K14620	ko04977	-	---	Y	---	---	---	---	---
Pk00628	Pk00628_txpt1	77	---	---	---	---	---	-	-	-	-	---	---	---	---	---	---	---
Pk00629	Pk00629_txpt1	173	---	---	---	---	---	-	-	-	-	---	Y	---	---	---	---	---
Pk00629	Pk00629_txpt2	298	gi|524870501|ref|XP_005092035.1| PREDICTED: RNA-directed DNA polymerase from mobile element jockey-like [Aplysia californica]	---	---	---	---	-	-	-	-	---	---	---	---	---	---	---
Pk00630	Pk00630_txpt1	136	---	---	---	---	---	-	-	-	-	---	---	---	---	---	---	---
Pk00630	Pk00630_txpt2	74	gi|358341637|dbj|GAA49261.1| TOM1-like protein 2 [Clonorchis sinensis]	IPR004152: GAT;	---	GO:0006886: intracellular protein transport;	GO:0005622: intracellular;	-	-	-	-	---	---	---	---	---	---	---
Pk00631	Pk00631_txpt1	257	---	---	---	---	---	-	-	-	-	---	---	---	---	---	---	---
Pk00631	Pk00631_txpt2	92	---	---	---	---	---	-	-	-	-	---	---	---	---	---	---	---
Pk00632	Pk00632_txpt1	45	---	---	---	---	---	-	-	-	-	---	---	---	---	---	---	---
Pk00633	Pk00633_txpt1	139	gi|556520798|emb|CDJ24077.1| tom1 protein 2 [Echinococcus granulosus]	IPR002014: VHS; IPR008942: ENTH/VHS; IPR018205: VHS subgroup;	---	GO:0006886: intracellular protein transport;	---	-	K04705 K12182 K12404	ko04142 ko04144 ko04145 ko04630	M00408	---	---	---	---	---	---	---
Pk00634	Pk00634_txpt1	45	---	---	---	---	---	-	-	-	-	---	Y	---	---	---	---	---
Pk00635	Pk00635_txpt1	52	---	---	---	---	---	-	-	-	-	---	---	---	---	---	---	---
Pk00636	Pk00636_txpt1	54	---	---	---	---	---	-	-	-	-	---	---	---	---	---	---	---
Pk00636	Pk00636_txpt2	41	---	---	---	---	---	-	-	-	-	---	---	---	---	---	---	---
Pk00637	Pk00637_txpt1	144	gi|358332479|dbj|GAA51128.1| hypothetical protein CLF_105621 [Clonorchis sinensis]	---	---	---	---	-	-	-	-	---	Y	---	---	---	---	---
Pk00637	Pk00637_txpt2	236	gi|358332479|dbj|GAA51128.1| hypothetical protein CLF_105621 [Clonorchis sinensis]	---	---	---	---	-	-	-	-	---	Y	---	---	---	---	---
Pk00638	Pk00638_txpt1	181	---	---	---	---	---	-	-	-	-	Y	---	Y	---	---	---	---
Pk00639	Pk00639_txpt1	58	---	---	---	---	---	-	-	-	-	---	Y	---	---	---	---	---
Pk00640	Pk00640_txpt1	84	---	---	---	---	---	-	-	-	-	---	---	---	---	---	---	---
Pk00640	Pk00640_txpt2	50	---	---	---	---	---	-	-	-	-	---	---	---	---	---	---	---
Pk00640	Pk00640_txpt3	43	---	---	---	---	---	-	-	-	-	---	---	---	---	---	---	---
Pk00641	Pk00641_txpt1	113	---	---	---	---	---	-	-	-	-	---	---	---	---	---	---	---
Pk00642	Pk00642_txpt1	173	gi|358255110|dbj|GAA56827.1| chromodomain-helicase-DNA-binding protein 7 [Clonorchis sinensis]	---	---	---	---	-	-	-	-	---	---	---	---	---	---	---
Pk00643	Pk00643_txpt1	102	gi|358255110|dbj|GAA56827.1| chromodomain-helicase-DNA-binding protein 7 [Clonorchis sinensis]	IPR000330: SNF2-related; IPR014001: DEAD-like helicase;	GO:0003677: DNA binding; GO:0005524: ATP binding;	---	---	3.6.4.12	K04494 K14436 K14437 K14438	ko04310	-	---	---	---	---	---	---	---
Pk00644	Pk00644_txpt1	233	---	---	---	---	---	-	-	-	-	---	---	---	---	---	---	---
Pk00645	Pk00645_txpt1	88	gi|358255110|dbj|GAA56827.1| chromodomain-helicase-DNA-binding protein 7 [Clonorchis sinensis]	IPR000330: SNF2-related;	GO:0003677: DNA binding; GO:0005524: ATP binding;	---	---	3.6.4.12	K04494 K14436 K14437 K14438	ko04310	-	---	---	---	---	---	---	---
Pk00646	Pk00646_txpt1	317	gi|358336742|dbj|GAA29195.2| E3 ubiquitin-protein ligase RNF103 [Clonorchis sinensis]	---	---	---	---	6.3.2.19	K15695	-	-	---	---	---	---	---	---	---
Pk00646	Pk00646_txpt2	120	---	---	---	---	---	-	-	-	-	---	---	---	---	---	---	---
Pk00647	Pk00647_txpt1	134	gi|358336742|dbj|GAA29195.2| E3 ubiquitin-protein ligase RNF103 [Clonorchis sinensis]	---	---	---	---	6.3.2.19	K15695	-	-	Y	---	Y	---	---	---	---
Pk00648	Pk00648_txpt1	110	gi|358336742|dbj|GAA29195.2| E3 ubiquitin-protein ligase RNF103 [Clonorchis sinensis]	IPR001841: Zinc finger, RING-type; IPR013083: Zinc finger, RING/FYVE/PHD-type; IPR018957: Zinc finger, C3HC4 RING-type;	GO:0005515: protein binding; GO:0008270: zinc ion binding;	---	---	6.3.2.19	K03868 K10636 K11982 K12034 K15277 K15692 K15695 K15699 K15706 K16271 K16281 K16282 K16285	ko03420 ko04066 ko04110 ko04111 ko04114 ko04120 ko04141 ko04310 ko04350 ko04710 ko05200 ko05211	M00379 M00380 M00381 M00382 M00383 M00384 M00385 M00386 M00387 M00407 M00411	---	---	---	---	---	---	---
Pk00649	Pk00649_txpt1	88	---	---	---	---	---	-	-	-	-	---	---	---	---	---	---	---
Pk00650	Pk00650_txpt1	317	gi|358335623|dbj|GAA34658.2| nicotinate phosphoribosyltransferase [Clonorchis sinensis]	IPR002638: Quinolinate phosphoribosyl transferase, C-terminal domain; IPR006405: Nicotinate phosphoribosyltransferase putative; IPR007229: Nicotinate phosphoribosyltransferase-related; IPR015977: Nicotinate phosphoribosyltransferase-like;	GO:0004514: nicotinate-nucleotide diphosphorylase (carboxylating activity; GO:0004516: nicotinate phosphoribosyltransferase activity;	GO:0009435: NAD biosynthetic process; GO:0019358: nicotinate nucleotide salvage; GO:0019363: pyridine nucleotide biosynthetic process;	GO:0005737: cytoplasm;	6.3.4.21	K00763	ko00760	-	---	---	---	---	---	---	---
Pk00650	Pk00650_txpt2	317	gi|358335623|dbj|GAA34658.2| nicotinate phosphoribosyltransferase [Clonorchis sinensis]	IPR002638: Quinolinate phosphoribosyl transferase, C-terminal domain; IPR006405: Nicotinate phosphoribosyltransferase putative; IPR007229: Nicotinate phosphoribosyltransferase-related; IPR015977: Nicotinate phosphoribosyltransferase-like;	GO:0004514: nicotinate-nucleotide diphosphorylase (carboxylating activity; GO:0004516: nicotinate phosphoribosyltransferase activity;	GO:0009435: NAD biosynthetic process; GO:0019358: nicotinate nucleotide salvage; GO:0019363: pyridine nucleotide biosynthetic process;	GO:0005737: cytoplasm;	6.3.4.21	K00763	ko00760	-	---	---	---	---	---	---	---
Pk00650	Pk00650_txpt3	317	gi|358335623|dbj|GAA34658.2| nicotinate phosphoribosyltransferase [Clonorchis sinensis]	IPR002638: Quinolinate phosphoribosyl transferase, C-terminal domain; IPR006405: Nicotinate phosphoribosyltransferase putative; IPR007229: Nicotinate phosphoribosyltransferase-related; IPR015977: Nicotinate phosphoribosyltransferase-like;	GO:0004514: nicotinate-nucleotide diphosphorylase (carboxylating activity; GO:0004516: nicotinate phosphoribosyltransferase activity;	GO:0009435: NAD biosynthetic process; GO:0019358: nicotinate nucleotide salvage; GO:0019363: pyridine nucleotide biosynthetic process;	GO:0005737: cytoplasm;	6.3.4.21	K00763	ko00760	-	---	---	---	---	---	---	---
Pk00650	Pk00650_txpt4	118	gi|358335623|dbj|GAA34658.2| nicotinate phosphoribosyltransferase [Clonorchis sinensis]	IPR002638: Quinolinate phosphoribosyl transferase, C-terminal domain; IPR007229: Nicotinate phosphoribosyltransferase-related;	GO:0004514: nicotinate-nucleotide diphosphorylase (carboxylating activity; GO:0004516: nicotinate phosphoribosyltransferase activity;	GO:0009435: NAD biosynthetic process; GO:0019363: pyridine nucleotide biosynthetic process;	---	6.3.4.21	K00763	ko00760	-	---	---	---	---	---	---	---
Pk00651	Pk00651_txpt1	160	---	---	---	---	---	-	-	-	-	---	Y	---	---	---	---	---
Pk00651	Pk00651_txpt2	146	---	---	---	---	---	-	-	-	-	---	---	---	---	---	---	---
Pk00652	Pk00652_txpt1	130	gi|5597017|gb|AAC24982.2| reverse transcriptase [synthetic construct]	---	---	---	---	-	-	-	-	---	---	---	---	---	---	---
Pk00653	Pk00653_txpt1	174	gi|358255958|dbj|GAA57554.1| hypothetical protein CLF_112885 [Clonorchis sinensis]	---	---	---	---	-	-	-	-	---	---	---	---	---	---	---
Pk00654	Pk00654_txpt1	287	gi|358340471|dbj|GAA48355.1| nucleolin [Clonorchis sinensis]	IPR000504: RNA recognition motif domain; IPR012677: Nucleotide-binding, alpha-beta plait;	GO:0000166: nucleotide binding; GO:0003676: nucleic acid binding;	---	---	-	K11294 K14573	ko03008 ko05130	-	---	---	---	---	---	---	---
Pk00654	Pk00654_txpt2	287	gi|358340471|dbj|GAA48355.1| nucleolin [Clonorchis sinensis]	IPR000504: RNA recognition motif domain; IPR012677: Nucleotide-binding, alpha-beta plait;	GO:0000166: nucleotide binding; GO:0003676: nucleic acid binding;	---	---	-	K11294 K14573	ko03008 ko05130	-	---	---	---	---	---	---	---
Pk00655	Pk00655_txpt1	317	gi|358338411|dbj|GAA29754.2| glycyl-tRNA synthetase [Clonorchis sinensis]	---	---	---	---	6.1.1.14	K01880	ko00970	M00359 M00360	---	---	---	---	---	---	---
Pk00655	Pk00655_txpt2	317	gi|256078308|ref|XP_002575438.1| glycyl-tRNA synthetase [Schistosoma mansoni]	IPR002314: Aminoacyl-tRNA synthetase, class II (G/ H/ P/ S), conserved domain; IPR002315: Glycyl-tRNA synthetase, alpha2 dimer; IPR006195: Aminoacyl-tRNA synthetase, class II;	GO:0000166: nucleotide binding; GO:0004812: aminoacyl-tRNA ligase activity; GO:0004820: glycine-tRNA ligase activity; GO:0005524: ATP binding;	GO:0006412: translation; GO:0006418: tRNA aminoacylation for protein translation; GO:0006426: glycyl-tRNA aminoacylation;	GO:0005737: cytoplasm;	6.1.1.14	K01880	ko00970	M00359 M00360	---	---	---	9	53	---	---
Pk00655	Pk00655_txpt3	317	gi|358338411|dbj|GAA29754.2| glycyl-tRNA synthetase [Clonorchis sinensis]	---	---	---	---	6.1.1.14	K01880	ko00970	M00359 M00360	---	---	---	---	---	---	---
Pk00656	Pk00656_txpt1	42	---	---	---	---	---	-	-	-	-	---	Y	---	---	---	---	---
Pk00657	Pk00657_txpt1	169	gi|358335364|dbj|GAA41112.2| glycyl-tRNA synthetase, partial [Clonorchis sinensis]	IPR000738: WHEP-TRS; IPR002314: Aminoacyl-tRNA synthetase, class II (G/ H/ P/ S), conserved domain; IPR002315: Glycyl-tRNA synthetase, alpha2 dimer; IPR009068: S15/NS1, RNA-binding;	GO:0000166: nucleotide binding; GO:0004812: aminoacyl-tRNA ligase activity; GO:0004820: glycine-tRNA ligase activity; GO:0005524: ATP binding;	GO:0006412: translation; GO:0006418: tRNA aminoacylation for protein translation; GO:0006426: glycyl-tRNA aminoacylation;	GO:0005737: cytoplasm;	6.1.1.14	K01880	ko00970	M00359 M00360	---	---	---	---	---	---	---
Pk00657	Pk00657_txpt2	169	gi|358335364|dbj|GAA41112.2| glycyl-tRNA synthetase, partial [Clonorchis sinensis]	IPR000738: WHEP-TRS; IPR002314: Aminoacyl-tRNA synthetase, class II (G/ H/ P/ S), conserved domain; IPR002315: Glycyl-tRNA synthetase, alpha2 dimer; IPR009068: S15/NS1, RNA-binding;	GO:0000166: nucleotide binding; GO:0004812: aminoacyl-tRNA ligase activity; GO:0004820: glycine-tRNA ligase activity; GO:0005524: ATP binding;	GO:0006412: translation; GO:0006418: tRNA aminoacylation for protein translation; GO:0006426: glycyl-tRNA aminoacylation;	GO:0005737: cytoplasm;	6.1.1.14	K01880	ko00970	M00359 M00360	---	---	---	---	---	---	---
Pk00658	Pk00658_txpt1	69	gi|256087727|ref|XP_002580016.1| hypothetical protein [Schistosoma mansoni]	---	---	---	---	-	-	-	-	---	---	---	---	---	---	---
Pk00658	Pk00658_txpt2	133	gi|358338870|dbj|GAA57481.1| cytochrome b5 domain-containing protein 1 [Clonorchis sinensis]	IPR001199: Cytochrome b5;	GO:0020037: heme binding;	---	---	-	-	-	-	---	---	---	---	---	---	---
Pk00658	Pk00658_txpt3	102	gi|358338870|dbj|GAA57481.1| cytochrome b5 domain-containing protein 1 [Clonorchis sinensis]	---	---	---	---	-	-	-	-	---	---	---	---	---	---	---
Pk00659	Pk00659_txpt1	129	gi|358333475|dbj|GAA51985.1| enoyl-CoA hydratase [Clonorchis sinensis]	IPR001753: Crotonase, core;	GO:0003824: catalytic activity;	GO:0008152: metabolic process;	---	4.2.1.17	K01692 K07511	ko00062 ko00071 ko00280 ko00281 ko00310 ko00360 ko00362 ko00380 ko00410 ko00627 ko00640 ko00650 ko00903 ko00930	M00013 M00032 M00085 M00087	---	---	---	---	---	---	---
Pk00660	Pk00660_txpt1	66	---	---	---	---	---	-	-	-	-	---	---	---	---	---	---	---
Pk00661	Pk00661_txpt1	64	gi|358341859|dbj|GAA38113.2| catenin (cadherin-associated protein) alpha, partial [Clonorchis sinensis]	---	---	---	---	-	K05691	ko04390 ko04520 ko04530 ko04670 ko05100 ko05200 ko05213 ko05412	-	---	---	---	---	---	---	---
Pk00661	Pk00661_txpt2	157	gi|358341859|dbj|GAA38113.2| catenin (cadherin-associated protein) alpha, partial [Clonorchis sinensis]	IPR006077: Vinculin/alpha-catenin;	GO:0005198: structural molecule activity;	GO:0007155: cell adhesion;	GO:0015629: actin cytoskeleton;	-	K05691	ko04390 ko04520 ko04530 ko04670 ko05100 ko05200 ko05213 ko05412	-	---	---	---	---	---	---	---
Pk00661	Pk00661_txpt3	130	gi|358341859|dbj|GAA38113.2| catenin (cadherin-associated protein) alpha, partial [Clonorchis sinensis]	IPR006077: Vinculin/alpha-catenin;	GO:0005198: structural molecule activity;	GO:0007155: cell adhesion;	GO:0015629: actin cytoskeleton;	-	K05691	ko04390 ko04520 ko04530 ko04670 ko05100 ko05200 ko05213 ko05412	-	---	---	---	---	---	---	---
Pk00661	Pk00661_txpt4	66	gi|358341859|dbj|GAA38113.2| catenin (cadherin-associated protein) alpha, partial [Clonorchis sinensis]	IPR006077: Vinculin/alpha-catenin;	GO:0005198: structural molecule activity;	GO:0007155: cell adhesion;	GO:0015629: actin cytoskeleton;	-	K05691	ko04390 ko04520 ko04530 ko04670 ko05100 ko05200 ko05213 ko05412	-	---	---	---	---	---	---	---
Pk00661	Pk00661_txpt5	117	gi|358341859|dbj|GAA38113.2| catenin (cadherin-associated protein) alpha, partial [Clonorchis sinensis]	---	---	---	---	-	K05691	ko04390 ko04520 ko04530 ko04670 ko05100 ko05200 ko05213 ko05412	-	---	---	---	---	---	---	---
Pk00661	Pk00661_txpt6	78	gi|358341859|dbj|GAA38113.2| catenin (cadherin-associated protein) alpha, partial [Clonorchis sinensis]	---	---	---	---	-	-	-	-	---	---	---	---	---	---	---
Pk00661	Pk00661_txpt7	116	gi|256073504|ref|XP_002573070.1| alpha catenin [Schistosoma mansoni]	IPR006077: Vinculin/alpha-catenin;	GO:0005198: structural molecule activity;	GO:0007155: cell adhesion;	GO:0015629: actin cytoskeleton;	-	K05691	ko04390 ko04520 ko04530 ko04670 ko05100 ko05200 ko05213 ko05412	-	---	---	---	---	---	---	---
Pk00662	Pk00662_txpt1	120	gi|358341859|dbj|GAA38113.2| catenin (cadherin-associated protein) alpha, partial [Clonorchis sinensis]	IPR006077: Vinculin/alpha-catenin;	GO:0005198: structural molecule activity;	GO:0007155: cell adhesion;	GO:0015629: actin cytoskeleton;	-	K05691 K05700	ko04390 ko04510 ko04520 ko04530 ko04670 ko04810 ko05100 ko05131 ko05146 ko05200 ko05213 ko05412	-	---	---	---	---	---	---	---
Pk00663	Pk00663_txpt1	77	---	---	---	---	---	-	-	-	-	---	---	---	---	---	---	---
Pk00664	Pk00664_txpt1	170	gi|358341859|dbj|GAA38113.2| catenin (cadherin-associated protein) alpha, partial [Clonorchis sinensis]	IPR006077: Vinculin/alpha-catenin;	GO:0005198: structural molecule activity;	GO:0007155: cell adhesion;	GO:0015629: actin cytoskeleton;	-	K05691	ko04390 ko04520 ko04530 ko04670 ko05100 ko05200 ko05213 ko05412	-	---	---	---	---	---	---	---
Pk00665	Pk00665_txpt1	59	---	---	---	---	---	-	-	-	-	---	---	---	---	---	---	---
Pk00666	Pk00666_txpt1	57	gi|76156365|gb|AAX27579.2| SJCHGC08138 protein [Schistosoma japonicum]	IPR008160: Collagen triple helix repeat;	---	---	---	-	K03986 K03987 K06236 K06237 K06238 K06823 K08131 K08132 K10068 K13884 K14286 K16617 K16628 K16630	ko04145 ko04151 ko04510 ko04512 ko04610 ko04974 ko05020 ko05133 ko05142 ko05146 ko05150 ko05200 ko05222 ko05322	-	---	---	---	---	---	---	---
Pk00666	Pk00666_txpt2	147	gi|76156365|gb|AAX27579.2| SJCHGC08138 protein [Schistosoma japonicum]	IPR008160: Collagen triple helix repeat;	---	---	---	-	K06236 K06237 K07603 K08131 K16617 K16630	ko04151 ko04510 ko04512 ko04974 ko05146 ko05200 ko05222	-	---	---	---	---	---	---	---
Pk00666	Pk00666_txpt3	317	gi|256083791|ref|XP_002578121.1| Collagen alpha-1(V) chain precursor [Schistosoma mansoni]	IPR001442: Collagen IV, non-collagenous; IPR016187: C-type lectin fold;	GO:0005201: extracellular matrix structural constituent; GO:0005488: binding;	---	GO:0005581: collagen;	-	K06237	ko04151 ko04510 ko04512 ko04974 ko05146 ko05200 ko05222	-	---	---	---	---	---	---	---
Pk00667	Pk00667_txpt1	55	---	---	---	---	---	-	-	-	-	---	---	---	---	---	---	---
Pk00667	Pk00667_txpt2	42	---	---	---	---	---	-	-	-	-	---	---	---	---	---	---	---
Pk00667	Pk00667_txpt3	146	---	---	---	---	---	-	-	-	-	---	---	---	---	---	---	---
Pk00668	Pk00668_txpt1	152	---	---	---	---	---	-	-	-	-	---	---	---	---	---	---	---
Pk00669	Pk00669_txpt1	155	---	---	---	---	---	-	-	-	-	---	---	---	---	---	---	---
Pk00669	Pk00669_txpt2	242	gi|358255137|dbj|GAA56855.1| asparagine-rich antigen [Clonorchis sinensis]	---	---	---	---	-	-	-	-	---	---	---	---	---	---	---
Pk00670	Pk00670_txpt1	97	---	---	---	---	---	-	-	-	-	---	---	---	---	---	---	---
Pk00671	Pk00671_txpt1	69	---	---	---	---	---	-	-	-	-	---	---	---	---	---	---	---
Pk00671	Pk00671_txpt2	141	---	---	---	---	---	-	-	-	-	---	---	---	---	---	---	---
Pk00672	Pk00672_txpt1	258	---	---	---	---	---	-	-	-	-	---	Y	---	---	---	---	---
Pk00672	Pk00672_txpt2	40	---	---	---	---	---	-	-	-	-	---	---	---	---	---	---	---
Pk00672	Pk00672_txpt3	137	---	---	---	---	---	-	-	-	-	---	Y	---	---	---	---	---
Pk00672	Pk00672_txpt4	139	---	---	---	---	---	-	-	-	-	---	---	---	---	---	---	---
Pk00673	Pk00673_txpt1	161	---	---	---	---	---	-	-	-	-	---	---	---	---	---	---	---
Pk00674	Pk00674_txpt1	129	gi|358339592|dbj|GAA42216.2| hypothetical protein CLF_100598, partial [Clonorchis sinensis]	---	---	---	---	-	-	-	-	---	---	---	---	---	---	---
Pk00675	Pk00675_txpt1	243	gi|358339592|dbj|GAA42216.2| hypothetical protein CLF_100598, partial [Clonorchis sinensis]	---	---	---	---	-	-	-	-	---	---	---	---	---	---	---
Pk00676	Pk00676_txpt1	90	gi|358255032|dbj|GAA56721.1| hypothetical protein CLF_111411 [Clonorchis sinensis]	---	---	---	---	-	-	-	-	---	---	---	---	---	---	---
Pk00677	Pk00677_txpt1	174	---	---	---	---	---	-	-	-	-	---	---	---	---	---	---	---
Pk00677	Pk00677_txpt2	48	gi|358341225|dbj|GAA48957.1| RING finger protein 11 [Clonorchis sinensis]	---	---	---	---	-	K11980	-	-	---	---	---	---	---	---	---
Pk00677	Pk00677_txpt3	111	---	---	---	---	---	-	-	-	-	---	---	---	---	---	---	---
Pk00677	Pk00677_txpt4	157	gi|358341225|dbj|GAA48957.1| RING finger protein 11 [Clonorchis sinensis]	IPR001841: Zinc finger, RING-type; IPR013083: Zinc finger, RING/FYVE/PHD-type; IPR018957: Zinc finger, C3HC4 RING-type;	GO:0005515: protein binding; GO:0008270: zinc ion binding;	---	---	6.3.2.19	K10635 K10694 K11980 K11982 K13148 K15692 K15706 K15716 K16271 K16284	-	-	---	---	---	---	---	---	---
Pk00678	Pk00678_txpt1	205	gi|256073128|ref|XP_002572884.1| tyrosyl-DNA phosphodiesterase [Schistosoma mansoni] gi|358337002|dbj|GAA55434.1| tyrosyl-DNA phosphodiesterase 1, partial [Clonorchis sinensis]	IPR010347: Tyrosyl-DNA phosphodiesterase;	GO:0008081: phosphoric diester hydrolase activity;	GO:0006281: DNA repair;	GO:0005634: nucleus;	-	K03327 K10862	-	-	---	---	---	---	---	---	---
Pk00679	Pk00679_txpt1	113	---	---	---	---	---	-	-	-	-	---	---	---	---	---	---	---
Pk00679	Pk00679_txpt2	174	---	---	---	---	---	-	-	-	-	---	---	---	---	---	---	---
Pk00680	Pk00680_txpt1	44	---	---	---	---	---	-	-	-	-	---	---	---	---	---	---	---
Pk00681	Pk00681_txpt1	165	gi|576699300|gb|EUB62828.1| Tyrosyl-DNA phosphodiesterase [Echinococcus granulosus]	IPR010347: Tyrosyl-DNA phosphodiesterase; IPR019406: Zinc finger, C2H2, APLF-like;	GO:0008081: phosphoric diester hydrolase activity;	GO:0006281: DNA repair;	GO:0005634: nucleus;	-	K03327 K10862	-	-	---	---	---	---	---	---	---
Pk00682	Pk00682_txpt1	169	---	---	---	---	---	-	-	-	-	---	Y	---	---	---	---	---
Pk00683	Pk00683_txpt1	137	gi|358335612|dbj|GAA30800.2| hypothetical protein CLF_112992 [Clonorchis sinensis]	IPR012476: GLE1-like;	---	GO:0016973: poly(A+ mRNA export from nucleus;	GO:0005643: nuclear pore;	-	-	-	-	---	---	---	---	---	---	---
Pk00684	Pk00684_txpt1	59	---	---	---	---	---	-	-	-	-	---	---	---	---	---	---	---
Pk00685	Pk00685_txpt1	64	---	---	---	---	---	-	-	-	-	---	Y	---	---	---	---	---
Pk00685	Pk00685_txpt2	58	---	---	---	---	---	-	-	-	-	---	---	---	---	---	---	---
Pk00686	Pk00686_txpt1	124	---	---	---	---	---	-	-	-	-	---	---	---	---	---	---	---
Pk00687	Pk00687_txpt1	51	---	---	---	---	---	-	-	-	-	---	---	---	---	---	---	---
Pk00688	Pk00688_txpt1	56	---	---	---	---	---	-	-	-	-	---	---	---	---	---	---	---
Pk00689	Pk00689_txpt1	69	gi|358333775|dbj|GAA52239.1| hypothetical protein CLF_107672 [Clonorchis sinensis]	---	---	---	---	-	-	-	-	---	---	---	---	---	---	---
Pk00690	Pk00690_txpt1	62	gi|56753649|gb|AAW25027.1| SJCHGC02902 protein [Schistosoma japonicum]	---	---	---	---	-	-	-	-	---	---	---	---	---	---	---
Pk00691	Pk00691_txpt1	43	---	---	---	---	---	-	-	-	-	---	---	---	---	---	---	---
Pk00692	Pk00692_txpt1	77	---	---	---	---	---	-	-	-	-	---	---	---	---	---	---	---
Pk00692	Pk00692_txpt2	52	---	---	---	---	---	-	-	-	-	---	Y	---	---	---	---	---
Pk00692	Pk00692_txpt3	51	---	---	---	---	---	-	-	-	-	---	---	---	---	---	---	---
Pk00693	Pk00693_txpt1	127	gi|358342291|dbj|GAA27550.2| sister chromatid cohesion protein DCC1 [Clonorchis sinensis]	---	---	---	---	-	K11271	-	-	---	---	---	---	---	---	---
Pk00693	Pk00693_txpt2	300	gi|358342291|dbj|GAA27550.2| sister chromatid cohesion protein DCC1 [Clonorchis sinensis]	IPR019128: Sister chromatid cohesion protein DCC1;	---	---	---	-	K03876 K11271	ko04120	-	---	---	---	---	---	---	---
Pk00694	Pk00694_txpt1	221	gi|358255319|dbj|GAA57031.1| magnesium transporter NIPA2 [Clonorchis sinensis]	IPR008521: Protein of unknown function DUF803;	---	---	---	-	-	-	-	---	Y	---	---	---	---	---
Pk00694	Pk00694_txpt2	223	gi|358255319|dbj|GAA57031.1| magnesium transporter NIPA2 [Clonorchis sinensis]	IPR008521: Protein of unknown function DUF803;	---	---	---	-	-	-	-	---	Y	---	---	---	---	---
Pk00694	Pk00694_txpt3	196	gi|358255319|dbj|GAA57031.1| magnesium transporter NIPA2 [Clonorchis sinensis]	IPR008521: Protein of unknown function DUF803;	---	---	---	-	-	-	-	---	Y	---	---	---	---	---
Pk00694	Pk00694_txpt4	35	---	---	---	---	---	-	-	-	-	---	Y	---	---	---	---	---
Pk00695	Pk00695_txpt1	193	---	---	---	---	---	-	-	-	-	---	Y	---	---	---	---	---
Pk00696	Pk00696_txpt1	90	gi|358337240|dbj|GAA55633.1| hypothetical protein CLF_108552 [Clonorchis sinensis]	---	---	---	---	-	-	-	-	---	---	---	---	---	---	---
Pk00696	Pk00696_txpt2	156	gi|358337240|dbj|GAA55633.1| hypothetical protein CLF_108552 [Clonorchis sinensis]	---	---	---	---	-	-	-	-	---	---	---	---	---	---	---
Pk00697	Pk00697_txpt1	70	---	---	---	---	---	-	-	-	-	---	---	---	---	---	---	---
Pk00697	Pk00697_txpt2	35	---	---	---	---	---	-	-	-	-	---	---	---	---	---	---	---
Pk00698	Pk00698_txpt1	36	---	---	---	---	---	-	-	-	-	---	---	---	---	---	---	---
Pk00698	Pk00698_txpt2	191	gi|358255560|dbj|GAA57251.1| hypothetical protein CLF_112396 [Clonorchis sinensis]	---	---	---	---	-	-	-	-	---	Y	---	---	---	---	---
Pk00698	Pk00698_txpt3	48	---	---	---	---	---	-	-	-	-	---	Y	---	---	---	---	---
Pk00699	Pk00699_txpt1	126	gi|358255560|dbj|GAA57251.1| hypothetical protein CLF_112396 [Clonorchis sinensis]	IPR007327: Tumour protein D52;	---	---	---	-	-	-	-	---	---	---	5	22	---	---
Pk00700	Pk00700_txpt1	119	---	---	---	---	---	-	-	-	-	---	---	---	---	---	---	---
Pk00701	Pk00701_txpt1	221	gi|358333637|dbj|GAA52123.1| transmembrane protein C2orf18 [Clonorchis sinensis]	---	---	---	---	-	-	-	-	---	Y	---	---	---	---	---
Pk00701	Pk00701_txpt2	317	gi|358333637|dbj|GAA52123.1| transmembrane protein C2orf18 [Clonorchis sinensis]	IPR007271: Nucleotide-sugar transporter;	GO:0005351: sugar:hydrogen symporter activity;	GO:0008643: carbohydrate transport;	GO:0000139: Golgi membrane; GO:0016021: integral to membrane;	-	-	-	-	Y	Y	---	---	---	---	---
Pk00701	Pk00701_txpt3	113	---	---	---	---	---	-	-	-	-	---	Y	---	---	---	---	---
Pk00702	Pk00702_txpt1	49	---	---	---	---	---	-	-	-	-	---	---	---	---	---	---	---
Pk00703	Pk00703_txpt1	133	gi|358255211|dbj|GAA56928.1| hypothetical protein CLF_111847 [Clonorchis sinensis]	---	---	---	---	-	-	-	-	---	---	---	---	---	---	---
Pk00703	Pk00703_txpt2	96	---	---	---	---	---	-	-	-	-	---	---	---	---	---	---	---
Pk00703	Pk00703_txpt3	129	gi|358255211|dbj|GAA56928.1| hypothetical protein CLF_111847 [Clonorchis sinensis]	---	---	---	---	-	-	-	-	---	---	---	---	---	---	---
Pk00703	Pk00703_txpt4	82	---	---	---	---	---	-	-	-	-	---	---	---	---	---	---	---
Pk00703	Pk00703_txpt5	133	gi|358255211|dbj|GAA56928.1| hypothetical protein CLF_111847 [Clonorchis sinensis]	---	---	---	---	-	-	-	-	---	---	---	---	---	---	---
Pk00703	Pk00703_txpt6	129	gi|358255211|dbj|GAA56928.1| hypothetical protein CLF_111847 [Clonorchis sinensis]	---	---	---	---	-	-	-	-	---	---	---	---	---	---	---
Pk00704	Pk00704_txpt1	348	---	---	---	---	---	-	-	-	-	---	---	---	3	9	---	---
Pk00705	Pk00705_txpt1	158	---	---	---	---	---	-	-	-	-	---	---	---	2	10	---	---
Pk00706	Pk00706_txpt1	317	gi|358340082|dbj|GAA29093.2| alpha-adducin [Clonorchis sinensis]	IPR001303: Class II aldolase/adducin, N-terminal;	GO:0046872: metal ion binding;	---	---	4.1.2.17 5.1.3.15	K01628 K01792	ko00010 ko00051	-	---	---	---	27	196	---	---
Pk00706	Pk00706_txpt2	432	---	---	---	---	---	-	-	-	-	---	Y	---	---	---	---	---
Pk00706	Pk00706_txpt3	86	---	---	---	---	---	-	-	-	-	---	Y	---	---	---	---	---
Pk00707	Pk00707_txpt1	40	---	---	---	---	---	-	-	-	-	---	---	---	---	---	---	---
Pk00708	Pk00708_txpt1	107	gi|358336210|dbj|GAA54774.1| prestin [Clonorchis sinensis]	IPR002645: Sulphate transporter/antisigma-factor antagonist STAS;	---	---	---	-	K14700	-	-	---	---	---	---	---	---	---
Pk00708	Pk00708_txpt2	130	gi|358336210|dbj|GAA54774.1| prestin [Clonorchis sinensis]	---	---	---	---	-	K04602 K14453 K14700 K14701 K14702 K14703 K14704 K14707	ko04918 ko04978	-	---	---	---	---	---	---	---
Pk00709	Pk00709_txpt1	72	---	---	---	---	---	-	-	-	-	---	---	---	---	---	---	---
Pk00709	Pk00709_txpt2	269	gi|358337827|dbj|GAA56149.1| SH2 domain-containing adapter protein F [Clonorchis sinensis]	---	---	---	---	-	-	-	-	---	---	---	---	---	---	---
Pk00709	Pk00709_txpt3	263	gi|358337827|dbj|GAA56149.1| SH2 domain-containing adapter protein F [Clonorchis sinensis]	---	---	---	---	-	-	-	-	---	---	---	---	---	---	---
Pk00709	Pk00709_txpt4	85	---	---	---	---	---	-	-	-	-	---	---	---	---	---	---	---
Pk00709	Pk00709_txpt5	213	gi|358337827|dbj|GAA56149.1| SH2 domain-containing adapter protein F [Clonorchis sinensis]	---	---	---	---	-	-	-	-	---	---	---	---	---	---	---
Pk00710	Pk00710_txpt1	69	gi|358337827|dbj|GAA56149.1| SH2 domain-containing adapter protein F [Clonorchis sinensis]	IPR000980: SH2 motif;	GO:0005515: protein binding;	---	---	-	-	-	-	---	---	---	---	---	---	---
Pk00711	Pk00711_txpt1	63	---	---	---	---	---	-	-	-	-	---	---	---	---	---	---	---
Pk00712	Pk00712_txpt1	77	gi|19067879|gb|AAK14815.1| polyprotein [Schistosoma japonicum]	---	---	---	---	-	-	-	-	---	---	---	---	---	---	---
Pk00712	Pk00712_txpt2	69	gi|358337827|dbj|GAA56149.1| SH2 domain-containing adapter protein F [Clonorchis sinensis]	---	---	---	---	-	-	-	-	---	---	---	---	---	---	---
Pk00712	Pk00712_txpt3	61	gi|358337827|dbj|GAA56149.1| SH2 domain-containing adapter protein F [Clonorchis sinensis]	---	---	---	---	-	-	-	-	---	---	---	---	---	---	---
Pk00713	Pk00713_txpt1	62	gi|358333420|dbj|GAA51928.1| calcium-binding protein [Clonorchis sinensis]	IPR011992: EF-hand-like domain; IPR018247: EF-Hand 1, calcium-binding site; IPR018249: EF-HAND 2; IPR019577: SPARC/Testican, calcium-binding domain;	GO:0005509: calcium ion binding;	GO:0007165: signal transduction;	GO:0005578: proteinaceous extracellular matrix;	-	K13448	ko04626	-	---	---	---	---	---	---	---
Pk00714	Pk00714_txpt1	112	gi|254587315|emb|CAX83714.1| reverse transcriptase [Schistosoma japonicum]	---	---	---	---	-	-	-	-	---	---	---	---	---	---	---
Pk00714	Pk00714_txpt2	249	gi|254587315|emb|CAX83714.1| reverse transcriptase [Schistosoma japonicum] gi|357623065|gb|EHJ74365.1| putative ankyrin 2,3/unc44 [Danaus plexippus]	---	---	---	---	-	-	-	-	---	---	---	---	---	---	---
Pk00714	Pk00714_txpt3	49	---	---	---	---	---	-	-	-	-	---	---	---	---	---	---	---
Pk00714	Pk00714_txpt4	73	---	---	---	---	---	-	-	-	-	---	---	---	---	---	---	---
Pk00715	Pk00715_txpt1	169	gi|358336800|dbj|GAA27956.2| autophagy-related protein 4 [Clonorchis sinensis]	IPR005078: Peptidase C54;	---	---	---	-	K08342	ko04140	-	---	---	---	---	---	---	---
Pk00715	Pk00715_txpt2	212	gi|358336800|dbj|GAA27956.2| autophagy-related protein 4 [Clonorchis sinensis]	IPR005078: Peptidase C54;	---	---	---	-	K08342	ko04140	-	---	---	---	---	---	---	---
Pk00716	Pk00716_txpt1	165	gi|67625719|tpe|CAJ00247.1| TPA: reverse transcriptase [Schistosoma mansoni]	---	---	---	---	-	-	-	-	---	---	---	---	---	---	---
Pk00716	Pk00716_txpt2	88	gi|67625719|tpe|CAJ00247.1| TPA: reverse transcriptase [Schistosoma mansoni]	---	---	---	---	-	-	-	-	---	---	---	---	---	---	---
Pk00717	Pk00717_txpt1	221	gi|358254682|dbj|GAA56139.1| solute carrier family 2 facilitated glucose transporter member 3 [Clonorchis sinensis]	IPR005828: General substrate transporter; IPR005829: Sugar transporter, conserved site; IPR016196: Major facilitator superfamily domain, general substrate transporter; IPR020846: Major facilitator superfamily domain;	GO:0005215: transporter activity; GO:0022857: transmembrane transporter activity;	GO:0006810: transport; GO:0055085: transmembrane transport;	GO:0016020: membrane; GO:0016021: integral to membrane;	-	K07191 K07299 K07593 K08142	ko04066 ko04910 ko04911 ko04917 ko04920 ko04930 ko04950 ko04973 ko04976 ko05166 ko05200 ko05211	-	---	Y	---	---	---	---	---
Pk00718	Pk00718_txpt1	457	---	---	---	---	---	-	-	-	-	---	Y	---	---	---	---	---
Pk00719	Pk00719_txpt1	50	---	---	---	---	---	-	-	-	-	---	---	---	---	---	---	---
Pk00719	Pk00719_txpt2	43	---	---	---	---	---	-	-	-	-	---	---	---	---	---	---	---
Pk00720	Pk00720_txpt1	69	---	---	---	---	---	-	-	-	-	---	---	---	---	---	---	---
Pk00721	Pk00721_txpt1	214	gi|358254682|dbj|GAA56139.1| solute carrier family 2 facilitated glucose transporter member 3 [Clonorchis sinensis]	IPR003663: Sugar/inositol transporter; IPR005828: General substrate transporter; IPR005829: Sugar transporter, conserved site; IPR016196: Major facilitator superfamily domain, general substrate transporter; IPR020846: Major facilitator superfamily domain;	GO:0005215: transporter activity; GO:0022857: transmembrane transporter activity; GO:0022891: substrate-specific transmembrane transporter activity;	GO:0006810: transport; GO:0055085: transmembrane transport;	GO:0016020: membrane; GO:0016021: integral to membrane;	-	K07191 K07299 K07593 K08142 K08143 K12201	ko04066 ko04910 ko04911 ko04917 ko04920 ko04930 ko04950 ko04973 ko04976 ko05166 ko05200 ko05211	-	---	Y	---	---	---	---	---
Pk00721	Pk00721_txpt2	73	gi|60600091|gb|AAX26589.1| unknown [Schistosoma japonicum]	IPR005828: General substrate transporter;	GO:0022857: transmembrane transporter activity;	GO:0055085: transmembrane transport;	GO:0016021: integral to membrane;	-	-	-	-	---	Y	---	---	---	---	---
Pk00722	Pk00722_txpt1	236	gi|358339474|dbj|GAA47533.1| neutral ceramidase [Clonorchis sinensis] gi|565304373|gb|ETE59986.1| putative neutral ceramidase C, partial [Ophiophagus hannah]	IPR006823: Neutral/alkaline nonlysosomal ceramidase;	---	---	---	3.5.1.23	K01441 K01567 K12349	ko00600	M00099	---	---	---	---	---	---	---
Pk00722	Pk00722_txpt2	70	gi|360044568|emb|CCD82116.1| ceramidase [Schistosoma mansoni]	IPR006823: Neutral/alkaline nonlysosomal ceramidase;	---	---	---	3.5.1.23	K12349	ko00600	M00099	Y	---	Y	---	---	---	---
Pk00722	Pk00722_txpt3	317	gi|226467574|emb|CAX69663.1| Ceramidase [Schistosoma japonicum]	IPR006823: Neutral/alkaline nonlysosomal ceramidase;	---	---	---	3.5.1.23	K12349	ko00600	M00099	---	---	---	---	---	---	---
Pk00722	Pk00722_txpt4	199	gi|358339474|dbj|GAA47533.1| neutral ceramidase [Clonorchis sinensis] gi|565304373|gb|ETE59986.1| putative neutral ceramidase C, partial [Ophiophagus hannah]	IPR006823: Neutral/alkaline nonlysosomal ceramidase;	---	---	---	3.5.1.23	K01441 K01567 K12349	ko00600	M00099	---	---	---	---	---	---	---
Pk00722	Pk00722_txpt5	317	gi|226467574|emb|CAX69663.1| Ceramidase [Schistosoma japonicum]	IPR006823: Neutral/alkaline nonlysosomal ceramidase;	---	---	---	3.5.1.23	K12349	ko00600	M00099	---	---	---	---	---	---	---
Pk00723	Pk00723_txpt1	49	---	---	---	---	---	-	-	-	-	---	---	---	---	---	---	---
Pk00723	Pk00723_txpt2	71	---	---	---	---	---	-	-	-	-	Y	---	Y	---	---	---	---
Pk00724	Pk00724_txpt1	233	gi|358333046|dbj|GAA29237.2| hypothetical protein CLF_106529, partial [Clonorchis sinensis]	---	---	---	---	-	-	-	-	---	---	---	---	---	---	---
Pk00724	Pk00724_txpt2	237	gi|358333046|dbj|GAA29237.2| hypothetical protein CLF_106529, partial [Clonorchis sinensis]	---	---	---	---	-	-	-	-	---	---	---	9	55	---	---
Pk00725	Pk00725_txpt1	48	---	---	---	---	---	-	-	-	-	---	---	---	---	---	---	---
Pk00725	Pk00725_txpt2	48	---	---	---	---	---	-	-	-	-	---	---	---	---	---	---	---
Pk00726	Pk00726_txpt1	174	gi|358337151|dbj|GAA37347.2| microtubule-associated protein 1S [Clonorchis sinensis]	---	---	---	---	-	-	-	-	---	---	---	---	---	---	---
Pk00726	Pk00726_txpt2	273	gi|358337151|dbj|GAA37347.2| microtubule-associated protein 1S [Clonorchis sinensis]	---	---	---	---	-	-	-	-	---	---	---	7	22	---	---
Pk00727	Pk00727_txpt1	216	gi|358337151|dbj|GAA37347.2| microtubule-associated protein 1S [Clonorchis sinensis]	---	---	---	---	-	-	-	-	---	---	---	7	21	---	---
Pk00727	Pk00727_txpt2	64	gi|358337151|dbj|GAA37347.2| microtubule-associated protein 1S [Clonorchis sinensis]	---	---	---	---	-	-	-	-	---	---	---	---	---	---	---
Pk00728	Pk00728_txpt1	119	gi|5597017|gb|AAC24982.2| reverse transcriptase [synthetic construct]	---	---	---	---	-	-	-	-	---	---	---	---	---	---	---
Pk00729	Pk00729_txpt1	139	---	---	---	---	---	-	-	-	-	---	---	---	---	---	---	---
Pk00729	Pk00729_txpt2	139	---	---	---	---	---	-	-	-	-	---	Y	---	---	---	---	---
Pk00729	Pk00729_txpt3	110	---	---	---	---	---	-	-	-	-	---	---	---	---	---	---	---
Pk00730	Pk00730_txpt1	140	gi|358337151|dbj|GAA37347.2| microtubule-associated protein 1S [Clonorchis sinensis]	---	---	---	---	-	-	-	-	---	---	---	---	---	---	---
Pk00730	Pk00730_txpt2	140	gi|358337151|dbj|GAA37347.2| microtubule-associated protein 1S [Clonorchis sinensis]	---	---	---	---	-	-	-	-	---	---	---	---	---	---	---
Pk00731	Pk00731_txpt1	224	---	---	---	---	---	-	-	-	-	---	---	---	---	---	---	---
Pk00732	Pk00732_txpt1	48	---	---	---	---	---	-	-	-	-	---	---	---	---	---	---	---
Pk00733	Pk00733_txpt1	72	---	---	---	---	---	-	-	-	-	---	---	---	---	---	---	---
Pk00734	Pk00734_txpt1	72	gi|556736654|ref|XP_005963923.1| PREDICTED: protein MEMO1 [Pantholops hodgsonii]	IPR002737: UPF0103/Mediator of ErbB2-driven cell motility (Memo-related);	---	---	---	-	K06990	-	-	---	---	---	---	---	---	---
Pk00735	Pk00735_txpt1	170	gi|358253538|dbj|GAA53374.1| proteasome subunit beta type-5 [Clonorchis sinensis]	IPR004843: Metallo-dependent phosphatase;	GO:0016787: hydrolase activity;	---	---	-	-	-	-	---	---	---	---	---	---	---
Pk00735	Pk00735_txpt2	278	gi|358255866|dbj|GAA57493.1| hypothetical protein CLF_112805 [Clonorchis sinensis]	IPR022226: Protein of unknown function DUF3752;	---	---	---	-	-	-	-	---	---	---	---	---	---	---
Pk00735	Pk00735_txpt3	177	gi|256085670|ref|XP_002579037.1| proteasome catalytic subunit 3 (T01 family) [Schistosoma mansoni]	---	---	---	---	-	-	-	-	---	---	---	---	---	---	---
Pk00735	Pk00735_txpt4	166	gi|358255866|dbj|GAA57493.1| hypothetical protein CLF_112805 [Clonorchis sinensis]	---	---	---	---	-	-	-	-	---	---	---	---	---	---	---
Pk00736	Pk00736_txpt1	67	---	---	---	---	---	-	-	-	-	---	---	---	---	---	---	---
Pk00737	Pk00737_txpt1	74	---	---	---	---	---	-	-	-	-	---	---	---	---	---	---	---
Pk00738	Pk00738_txpt1	43	---	---	---	---	---	-	-	-	-	---	---	---	---	---	---	---
Pk00739	Pk00739_txpt1	58	---	---	---	---	---	-	-	-	-	---	---	---	---	---	---	---
Pk00739	Pk00739_txpt2	58	---	---	---	---	---	-	-	-	-	---	---	---	---	---	---	---
Pk00740	Pk00740_txpt1	92	---	---	---	---	---	-	-	-	-	---	---	---	---	---	---	---
Pk00741	Pk00741_txpt1	75	---	---	---	---	---	-	-	-	-	---	---	---	---	---	---	---
Pk00741	Pk00741_txpt2	172	---	---	---	---	---	-	-	-	-	---	---	---	---	---	---	---
Pk00741	Pk00741_txpt3	172	---	---	---	---	---	-	-	-	-	---	---	---	---	---	---	---
Pk00742	Pk00742_txpt1	85	---	---	---	---	---	-	-	-	-	---	Y	---	---	---	---	---
Pk00743	Pk00743_txpt1	148	---	---	---	---	---	-	-	-	-	---	---	---	---	---	---	---
Pk00744	Pk00744_txpt1	58	---	---	---	---	---	-	-	-	-	---	Y	---	---	---	---	---
Pk00745	Pk00745_txpt1	81	---	---	---	---	---	-	-	-	-	---	---	---	---	---	---	---
Pk00745	Pk00745_txpt2	177	---	---	---	---	---	-	-	-	-	---	---	---	---	---	---	---
Pk00745	Pk00745_txpt3	95	---	---	---	---	---	-	-	-	-	---	---	---	---	---	---	---
Pk00746	Pk00746_txpt1	263	---	---	---	---	---	-	-	-	-	---	---	---	---	---	---	---
Pk00747	Pk00747_txpt1	116	---	---	---	---	---	-	-	-	-	---	---	---	---	---	---	---
Pk00747	Pk00747_txpt2	104	---	---	---	---	---	-	-	-	-	---	---	---	---	---	---	---
Pk00748	Pk00748_txpt1	115	---	---	---	---	---	-	-	-	-	---	---	---	---	---	---	---
Pk00748	Pk00748_txpt2	84	---	---	---	---	---	-	-	-	-	---	---	---	---	---	---	---
Pk00748	Pk00748_txpt3	362	---	---	---	---	---	-	-	-	-	---	---	---	---	---	---	---
Pk00749	Pk00749_txpt1	52	---	---	---	---	---	-	-	-	-	---	---	---	---	---	---	---
Pk00750	Pk00750_txpt1	52	---	---	---	---	---	-	-	-	-	---	Y	---	---	---	---	---
Pk00750	Pk00750_txpt2	99	---	---	---	---	---	-	-	-	-	---	---	---	---	---	---	---
Pk00750	Pk00750_txpt3	89	---	---	---	---	---	-	-	-	-	---	---	---	---	---	---	---
Pk00750	Pk00750_txpt4	67	---	---	---	---	---	-	-	-	-	---	Y	---	---	---	---	---
Pk00751	Pk00751_txpt1	51	---	---	---	---	---	-	-	-	-	---	---	---	---	---	---	---
Pk00752	Pk00752_txpt1	87	gi|358255905|dbj|GAA57521.1| MutS protein homolog 5, partial [Clonorchis sinensis]	IPR007696: DNA mismatch repair protein MutS, core;	GO:0005524: ATP binding; GO:0030983: mismatched DNA binding;	GO:0006298: mismatch repair;	---	-	K08741	-	-	---	---	---	---	---	---	---
Pk00752	Pk00752_txpt2	216	gi|556516967|emb|CDJ20216.1| mutS protein 5 [Echinococcus granulosus]	IPR007696: DNA mismatch repair protein MutS, core; IPR007861: DNA mismatch repair protein MutS, clamp;	GO:0005524: ATP binding; GO:0030983: mismatched DNA binding;	GO:0006298: mismatch repair;	---	-	K08741	-	-	---	---	---	---	---	---	---
Pk00752	Pk00752_txpt3	157	gi|256081795|ref|XP_002577153.1| hypothetical protein [Schistosoma mansoni]	IPR000432: DNA mismatch repair protein MutS, C-terminal domain;	GO:0005524: ATP binding; GO:0030983: mismatched DNA binding;	GO:0006298: mismatch repair;	---	-	K03555 K08737 K08741	ko03430 ko05200 ko05210	M00295	---	---	---	---	---	---	---
Pk00753	Pk00753_txpt1	142	gi|358341300|dbj|GAA49011.1| M-phase inducer phosphatase 3 [Clonorchis sinensis]	---	---	---	---	-	-	-	-	---	---	---	---	---	---	---
Pk00753	Pk00753_txpt2	142	gi|358341300|dbj|GAA49011.1| M-phase inducer phosphatase 3 [Clonorchis sinensis]	---	---	---	---	-	-	-	-	---	---	---	---	---	---	---
Pk00753	Pk00753_txpt3	179	gi|358341300|dbj|GAA49011.1| M-phase inducer phosphatase 3 [Clonorchis sinensis]	IPR000751: M-phase inducer phosphatase; IPR001763: Rhodanese-like;	GO:0004725: protein tyrosine phosphatase activity;	GO:0000087: M phase of mitotic cell cycle; GO:0006470: protein dephosphorylation;	GO:0005622: intracellular;	3.1.3.48	K02555 K05866 K05867 K06645 K16723	ko04010 ko04110 ko04111 ko04114 ko04914 ko05206	-	---	---	---	---	---	---	---
Pk00753	Pk00753_txpt4	165	gi|358341300|dbj|GAA49011.1| M-phase inducer phosphatase 3 [Clonorchis sinensis]	IPR000751: M-phase inducer phosphatase; IPR001763: Rhodanese-like;	GO:0004725: protein tyrosine phosphatase activity;	GO:0000087: M phase of mitotic cell cycle; GO:0006470: protein dephosphorylation;	GO:0005622: intracellular;	3.1.3.48	K02555 K05866 K05867 K06645 K16723	ko04010 ko04110 ko04111 ko04114 ko04914 ko05206	-	---	---	---	---	---	---	---
Pk00753	Pk00753_txpt5	142	gi|358341300|dbj|GAA49011.1| M-phase inducer phosphatase 3 [Clonorchis sinensis]	---	---	---	---	-	-	-	-	---	---	---	---	---	---	---
Pk00754	Pk00754_txpt1	170	gi|358340346|dbj|GAA33739.2| lysosomal acid phosphatase [Clonorchis sinensis]	---	---	---	---	-	-	-	-	---	Y	---	---	---	---	---
Pk00754	Pk00754_txpt2	274	gi|358340346|dbj|GAA33739.2| lysosomal acid phosphatase [Clonorchis sinensis]	IPR000560: Histidine phosphatase superfamily, clade-2;	GO:0003993: acid phosphatase activity;	---	---	3.1.3.2	K14410	ko00740	-	---	Y	---	---	---	---	---
Pk00754	Pk00754_txpt3	312	gi|358340346|dbj|GAA33739.2| lysosomal acid phosphatase [Clonorchis sinensis]	IPR000560: Histidine phosphatase superfamily, clade-2;	GO:0003993: acid phosphatase activity;	---	---	3.1.3.2	K14410	ko00740	-	---	Y	---	---	---	---	---
Pk00754	Pk00754_txpt4	154	gi|76156018|gb|AAX27257.2| SJCHGC01313 protein [Schistosoma japonicum]	IPR000560: Histidine phosphatase superfamily, clade-2;	GO:0003993: acid phosphatase activity;	---	---	3.1.3.2	K14410	ko00740	-	Y	---	Y	---	---	---	---
Pk00754	Pk00754_txpt5	77	---	---	---	---	---	-	-	-	-	---	---	---	---	---	---	---
Pk00755	Pk00755_txpt1	167	---	---	---	---	---	-	-	-	-	---	---	---	---	---	---	---
Pk00756	Pk00756_txpt1	141	---	---	---	---	---	-	-	-	-	---	---	---	---	---	---	---
Pk00757	Pk00757_txpt1	97	---	---	---	---	---	-	-	-	-	---	---	---	---	---	---	---
Pk00758	Pk00758_txpt1	135	gi|558212551|ref|XP_006134028.1| PREDICTED: uncharacterized protein LOC102462629 [Pelodiscus sinensis]	---	---	---	---	-	-	-	-	---	---	---	---	---	---	---
Pk00759	Pk00759_txpt1	57	---	---	---	---	---	-	-	-	-	---	---	---	---	---	---	---
Pk00760	Pk00760_txpt1	76	---	---	---	---	---	-	-	-	-	---	---	---	---	---	---	---
Pk00761	Pk00761_txpt1	128	gi|358332038|dbj|GAA50764.1| tripeptidyl-peptidase II [Clonorchis sinensis]	---	---	---	---	3.4.14.10	K01280	-	-	---	---	---	---	---	---	---
Pk00761	Pk00761_txpt2	105	gi|358332038|dbj|GAA50764.1| tripeptidyl-peptidase II [Clonorchis sinensis]	---	---	---	---	3.4.14.10	K01280	-	-	---	---	---	---	---	---	---
Pk00762	Pk00762_txpt1	317	gi|358332038|dbj|GAA50764.1| tripeptidyl-peptidase II [Clonorchis sinensis]	IPR000209: Peptidase S8/S53, subtilisin/kexin/sedolisin; IPR015500: Peptidase S8, subtilisin-related;	GO:0004252: serine-type endopeptidase activity;	GO:0006508: proteolysis;	---	3.4.14.10	K01280 K01362	-	-	---	---	---	---	---	---	---
Pk00762	Pk00762_txpt2	122	gi|358332038|dbj|GAA50764.1| tripeptidyl-peptidase II [Clonorchis sinensis]	---	---	---	---	3.4.14.10	K01280	-	-	---	---	---	---	---	---	---
Pk00762	Pk00762_txpt3	114	gi|358332038|dbj|GAA50764.1| tripeptidyl-peptidase II [Clonorchis sinensis]	IPR000209: Peptidase S8/S53, subtilisin/kexin/sedolisin; IPR015500: Peptidase S8, subtilisin-related;	GO:0004252: serine-type endopeptidase activity;	GO:0006508: proteolysis;	---	3.4.14.10	K01280	-	-	---	Y	---	---	---	---	---
Pk00763	Pk00763_txpt1	86	gi|358337156|dbj|GAA55568.1| ADP-ribosylation factor GTPase-activating protein 2/3 [Clonorchis sinensis]	---	---	---	---	-	K12493	ko04144	-	---	---	---	2	3	---	---
Pk00763	Pk00763_txpt2	86	gi|358337156|dbj|GAA55568.1| ADP-ribosylation factor GTPase-activating protein 2/3 [Clonorchis sinensis]	---	---	---	---	-	K12493	ko04144	-	---	---	---	2	3	---	---
Pk00764	Pk00764_txpt1	139	gi|226470282|emb|CAX70421.1| GTPase-activating protein ZNF289 [Schistosoma japonicum]	IPR001164: Arf GTPase activating protein;	GO:0008060: ARF GTPase activator activity; GO:0008270: zinc ion binding;	GO:0032312: regulation of ARF GTPase activity;	---	-	K12493	ko04144	-	---	---	---	---	---	---	---
Pk00764	Pk00764_txpt2	109	gi|358337156|dbj|GAA55568.1| ADP-ribosylation factor GTPase-activating protein 2/3 [Clonorchis sinensis]	---	---	---	---	-	-	-	-	---	---	---	2	4	---	---
Pk00764	Pk00764_txpt3	171	gi|358337156|dbj|GAA55568.1| ADP-ribosylation factor GTPase-activating protein 2/3 [Clonorchis sinensis]	---	---	---	---	-	K12493	ko04144	-	---	---	---	3	12	---	---
Pk00765	Pk00765_txpt1	68	---	---	---	---	---	-	-	-	-	---	---	---	---	---	---	---
Pk00766	Pk00766_txpt1	48	---	---	---	---	---	-	-	-	-	---	---	---	---	---	---	---
Pk00767	Pk00767_txpt1	57	---	---	---	---	---	-	-	-	-	---	Y	---	---	---	---	---
Pk00768	Pk00768_txpt1	38	---	---	---	---	---	-	-	-	-	---	---	---	---	---	---	---
Pk00769	Pk00769_txpt1	198	gi|358340351|dbj|GAA48262.1| putative mevalonate kinase [Clonorchis sinensis]	IPR006205: Mevalonate kinase; IPR013750: GHMP kinase, C-terminal;	GO:0004496: mevalonate kinase activity; GO:0005524: ATP binding;	GO:0008299: isoprenoid biosynthetic process;	GO:0005737: cytoplasm;	2.7.1.36	K00869	ko00900 ko04146	M00095	---	---	---	---	---	---	---
Pk00769	Pk00769_txpt2	126	gi|358340351|dbj|GAA48262.1| putative mevalonate kinase [Clonorchis sinensis]	IPR006205: Mevalonate kinase; IPR014721: Ribosomal protein S5 domain 2-type fold, subgroup; IPR020568: Ribosomal protein S5 domain 2-type fold;	GO:0004496: mevalonate kinase activity; GO:0005524: ATP binding;	GO:0008299: isoprenoid biosynthetic process;	GO:0005737: cytoplasm;	2.7.1.36	K00869	ko00900 ko04146	M00095	---	---	---	---	---	---	---
Pk00769	Pk00769_txpt3	137	gi|358340351|dbj|GAA48262.1| putative mevalonate kinase [Clonorchis sinensis]	IPR006205: Mevalonate kinase; IPR014721: Ribosomal protein S5 domain 2-type fold, subgroup; IPR020568: Ribosomal protein S5 domain 2-type fold;	GO:0004496: mevalonate kinase activity; GO:0005524: ATP binding;	GO:0008299: isoprenoid biosynthetic process;	GO:0005737: cytoplasm;	2.7.1.36 4.4.1.8	K00869 K01760	ko00270 ko00450 ko00900 ko01230 ko04146	M00017 M00095	---	---	---	---	---	---	---
Pk00770	Pk00770_txpt1	102	gi|358341819|dbj|GAA29103.2| cell division control protein 6 [Clonorchis sinensis]	IPR003959: ATPase, AAA-type, core;	GO:0005524: ATP binding;	---	---	-	K02213 K02603	ko04110 ko04111 ko04113	M00284	---	---	---	---	---	---	---
Pk00771	Pk00771_txpt1	80	---	---	---	---	---	-	-	-	-	Y	---	Y	---	---	---	---
Pk00772	Pk00772_txpt1	254	gi|358341819|dbj|GAA29103.2| cell division control protein 6 [Clonorchis sinensis]	IPR011991: Winged helix-turn-helix transcription repressor DNA-binding; IPR015163: CDC6, C-terminal;	---	---	---	-	K02213 K02603	ko04110 ko04111 ko04113	M00284	---	---	---	---	---	---	---
Pk00772	Pk00772_txpt2	58	gi|358341819|dbj|GAA29103.2| cell division control protein 6 [Clonorchis sinensis]	---	---	---	---	-	K02213	ko04110 ko04111 ko04113	-	---	---	---	---	---	---	---
Pk00773	Pk00773_txpt1	37	---	---	---	---	---	-	-	-	-	---	---	---	---	---	---	---
Pk00774	Pk00774_txpt1	100	gi|358338522|dbj|GAA56921.1| hypothetical protein CLF_111832 [Clonorchis sinensis]	IPR001584: Integrase, catalytic core; IPR012337: Ribonuclease H-like;	GO:0003676: nucleic acid binding; GO:0003677: DNA binding;	GO:0015074: DNA integration;	---	-	-	-	-	---	---	---	---	---	---	---
Pk00775	Pk00775_txpt1	110	gi|254587294|emb|CAX83704.1| Gag-Pol polyprotein [Schistosoma japonicum] gi|391325581|ref|XP_003737311.1| PREDICTED: uncharacterized protein K02A2.6-like [Metaseiulus occidentalis]	IPR009007: Peptidase aspartic, catalytic; IPR018061: Peptidase A2A, retrovirus RVP subgroup; IPR021109: Peptidase aspartic;	GO:0004190: aspartic-type endopeptidase activity;	GO:0006508: proteolysis;	---	-	-	-	-	---	---	---	---	---	---	---
Pk00776	Pk00776_txpt1	138	---	---	---	---	---	-	-	-	-	---	---	---	---	---	---	---
Pk00777	Pk00777_txpt1	53	---	---	---	---	---	-	-	-	-	---	---	---	---	---	---	---
Pk00777	Pk00777_txpt2	167	gi|358335064|dbj|GAA53523.1| retrovirus-related Pol polyprotein from type-1 retrotransposable element R2, partial [Clonorchis sinensis]	---	---	---	---	-	-	-	-	---	---	---	---	---	---	---
Pk00777	Pk00777_txpt3	197	---	---	---	---	---	-	-	-	-	---	---	---	---	---	---	---
Pk00777	Pk00777_txpt4	211	---	---	---	---	---	-	-	-	-	---	---	---	---	---	---	---
Pk00777	Pk00777_txpt5	365	---	---	---	---	---	-	-	-	-	---	---	---	---	---	---	---
Pk00777	Pk00777_txpt6	146	gi|358335064|dbj|GAA53523.1| retrovirus-related Pol polyprotein from type-1 retrotransposable element R2, partial [Clonorchis sinensis]	---	---	---	---	-	-	-	-	---	---	---	---	---	---	---
Pk00778	Pk00778_txpt1	44	---	---	---	---	---	-	-	-	-	---	---	---	---	---	---	---
Pk00779	Pk00779_txpt1	51	---	---	---	---	---	-	-	-	-	---	---	---	---	---	---	---
Pk00779	Pk00779_txpt2	64	---	---	---	---	---	-	-	-	-	---	---	---	---	---	---	---
Pk00779	Pk00779_txpt3	63	---	---	---	---	---	-	-	-	-	---	---	---	---	---	---	---
Pk00780	Pk00780_txpt1	68	---	---	---	---	---	-	-	-	-	---	---	---	---	---	---	---
Pk00781	Pk00781_txpt1	163	gi|358339239|dbj|GAA47339.1| UBX domain-containing protein 4 [Clonorchis sinensis]	IPR001012: UBX;	GO:0005515: protein binding;	---	---	-	-	-	-	---	---	---	---	---	---	---
Pk00782	Pk00782_txpt1	215	gi|358339239|dbj|GAA47339.1| UBX domain-containing protein 4 [Clonorchis sinensis]	IPR012336: Thioredoxin-like fold;	---	---	---	-	-	-	-	---	---	---	---	---	---	---
Pk00782	Pk00782_txpt2	290	gi|358339239|dbj|GAA47339.1| UBX domain-containing protein 4 [Clonorchis sinensis]	---	---	---	---	-	-	-	-	---	---	---	---	---	---	---
Pk00783	Pk00783_txpt1	173	gi|358333107|dbj|GAA37480.2| hypoxia-inducible factor prolyl hydroxylase [Clonorchis sinensis]	---	---	---	---	-	-	-	-	---	---	---	---	---	---	---
Pk00783	Pk00783_txpt2	160	gi|358333107|dbj|GAA37480.2| hypoxia-inducible factor prolyl hydroxylase [Clonorchis sinensis]	---	---	---	---	-	-	-	-	---	---	---	---	---	---	---
Pk00783	Pk00783_txpt3	132	gi|358333107|dbj|GAA37480.2| hypoxia-inducible factor prolyl hydroxylase [Clonorchis sinensis]	---	---	---	---	-	-	-	-	---	---	---	---	---	---	---
Pk00784	Pk00784_txpt1	117	gi|358255291|dbj|GAA57006.1| TBC1 domain family member 2B, partial [Clonorchis sinensis]	---	---	---	---	-	-	-	-	---	---	---	---	---	---	---
Pk00784	Pk00784_txpt2	46	---	---	---	---	---	-	-	-	-	---	---	---	---	---	---	---
Pk00784	Pk00784_txpt3	178	---	---	---	---	---	-	-	-	-	---	---	---	---	---	---	---
Pk00785	Pk00785_txpt1	303	gi|358255291|dbj|GAA57006.1| TBC1 domain family member 2B, partial [Clonorchis sinensis]	IPR011046: WD40 repeat-like-containing domain;	GO:0005515: protein binding;	---	---	-	K16727	-	-	---	---	---	---	---	---	---
Pk00786	Pk00786_txpt1	132	gi|358342321|dbj|GAA49813.1| pyruvate kinase [Clonorchis sinensis]	IPR001697: Pyruvate kinase; IPR015793: Pyruvate kinase, barrel; IPR015813: Pyruvate/Phosphoenolpyruvate kinase;	GO:0000287: magnesium ion binding; GO:0003824: catalytic activity; GO:0004743: pyruvate kinase activity; GO:0030955: potassium ion binding;	GO:0006096: glycolysis;	---	2.7.1.40	K00873 K12406	ko00010 ko00230 ko00620 ko01200 ko01230 ko04910 ko04930 ko04932 ko04950 ko05203	M00001 M00002 M00049 M00050	---	---	---	---	---	---	---
Pk00786	Pk00786_txpt2	115	gi|358342321|dbj|GAA49813.1| pyruvate kinase [Clonorchis sinensis]	IPR011037: Pyruvate kinase-like, insert domain; IPR015793: Pyruvate kinase, barrel; IPR015806: Pyruvate kinase, beta-barrel insert domain;	GO:0000287: magnesium ion binding; GO:0004743: pyruvate kinase activity; GO:0030955: potassium ion binding;	GO:0006096: glycolysis;	---	2.7.1.40	K00873 K12406	ko00010 ko00230 ko00620 ko01200 ko01230 ko04910 ko04930 ko04932 ko04950 ko05203	M00001 M00002 M00049 M00050	---	---	---	---	---	---	---
Pk00786	Pk00786_txpt3	119	gi|256082746|ref|XP_002577614.1| pyruvate kinase [Schistosoma mansoni]	IPR001697: Pyruvate kinase; IPR015793: Pyruvate kinase, barrel; IPR015813: Pyruvate/Phosphoenolpyruvate kinase;	GO:0000287: magnesium ion binding; GO:0003824: catalytic activity; GO:0004743: pyruvate kinase activity; GO:0030955: potassium ion binding;	GO:0006096: glycolysis;	---	2.7.1.40	K00873 K12406	ko00010 ko00230 ko00620 ko01200 ko01230 ko04910 ko04930 ko04932 ko04950 ko05203	M00001 M00002 M00049 M00050	---	---	---	---	---	---	---
Pk00787	Pk00787_txpt1	47	---	---	---	---	---	-	-	-	-	---	---	---	---	---	---	---
Pk00787	Pk00787_txpt2	126	gi|56759406|gb|AAW27843.1| SJCHGC03591 protein [Schistosoma japonicum]	IPR001697: Pyruvate kinase; IPR015794: Pyruvate kinase, alpha/beta; IPR015795: Pyruvate kinase, C-terminal-like;	GO:0000287: magnesium ion binding; GO:0004743: pyruvate kinase activity; GO:0030955: potassium ion binding;	GO:0006096: glycolysis;	---	2.7.1.40	K00873	ko00010 ko00230 ko00620 ko01200 ko01230 ko04930 ko05203	M00001 M00002 M00049 M00050	Y	---	Y	---	---	---	---
Pk00788	Pk00788_txpt1	49	---	---	---	---	---	-	-	-	-	---	Y	---	---	---	---	---
Pk00789	Pk00789_txpt1	184	---	---	---	---	---	-	-	-	-	Y	Y	---	---	---	---	---
Pk00790	Pk00790_txpt1	88	gi|226469058|emb|CAX70008.1| Brix domain-containing protein 1 [Schistosoma japonicum]	IPR007109: Brix domain;	---	---	---	-	K14847	-	-	---	---	---	---	---	---	---
Pk00791	Pk00791_txpt1	101	gi|358332911|dbj|GAA34295.2| ribosome production factor 2 [Clonorchis sinensis]	---	---	---	---	-	K14847	-	-	---	---	---	---	---	---	---
Pk00792	Pk00792_txpt1	75	---	---	---	---	---	-	-	-	-	---	---	---	---	---	---	---
Pk00793	Pk00793_txpt1	64	---	---	---	---	---	-	-	-	-	---	Y	---	---	---	---	---
Pk00794	Pk00794_txpt1	61	---	---	---	---	---	-	-	-	-	---	---	---	---	---	---	---
Pk00795	Pk00795_txpt1	34	---	---	---	---	---	-	-	-	-	---	---	---	---	---	---	---
Pk00795	Pk00795_txpt2	38	---	---	---	---	---	-	-	-	-	---	---	---	---	---	---	---
Pk00796	Pk00796_txpt1	239	gi|358342526|dbj|GAA49973.1| sphingosine kinase [Clonorchis sinensis]	IPR001206: Diacylglycerol kinase, catalytic domain;	GO:0004143: diacylglycerol kinase activity;	GO:0007205: activation of protein kinase C activity by G-protein coupled receptor protein signaling pathway;	---	2.7.1.107 2.7.1.138 2.7.1.91	K00901 K04715 K04718	ko00561 ko00564 ko00600 ko04020 ko04070 ko04370 ko04666 ko05152	M00100	---	---	---	---	---	---	---
Pk00796	Pk00796_txpt2	42	gi|358342525|dbj|GAA49972.1| sphingosine kinase [Clonorchis sinensis]	---	---	---	---	-	-	-	-	---	---	---	---	---	---	---
Pk00796	Pk00796_txpt3	101	gi|358342525|dbj|GAA49972.1| sphingosine kinase [Clonorchis sinensis]	---	---	---	---	-	-	-	-	---	---	---	---	---	---	---
Pk00797	Pk00797_txpt1	92	gi|226468404|emb|CAX69879.1| mitochondrial ribosomal protein L48 [Schistosoma japonicum]	---	---	---	---	-	K17429	-	-	---	---	---	---	---	---	---
Pk00798	Pk00798_txpt1	98	---	---	---	---	---	-	-	-	-	---	---	---	---	---	---	---
Pk00798	Pk00798_txpt2	70	gi|226468404|emb|CAX69879.1| mitochondrial ribosomal protein L48 [Schistosoma japonicum]	---	---	---	---	-	K17429	-	-	---	---	---	---	---	---	---
Pk00798	Pk00798_txpt3	44	---	---	---	---	---	-	-	-	-	---	Y	---	---	---	---	---
Pk00798	Pk00798_txpt4	77	---	---	---	---	---	-	-	-	-	---	---	---	---	---	---	---
Pk00798	Pk00798_txpt5	58	---	---	---	---	---	-	-	-	-	---	---	---	---	---	---	---
Pk00798	Pk00798_txpt6	271	---	---	---	---	---	-	-	-	-	---	---	---	---	---	---	---
Pk00798	Pk00798_txpt7	77	---	---	---	---	---	-	-	-	-	---	---	---	---	---	---	---
Pk00799	Pk00799_txpt1	115	gi|256075395|ref|XP_002574005.1| hypothetical protein [Schistosoma mansoni]	IPR019280: COP9 signalosome, subunit CSN8;	---	---	---	-	K12181	-	-	---	---	---	2	10	---	---
Pk00799	Pk00799_txpt2	270	gi|226483383|emb|CAX73992.1| Zinc finger, C2H2-type domain-containing protein [Schistosoma japonicum]	IPR015880: Zinc finger, C2H2-like;	GO:0008270: zinc ion binding;	---	GO:0005622: intracellular;	-	-	-	-	---	---	---	---	---	---	---
Pk00799	Pk00799_txpt3	447	---	IPR015880: Zinc finger, C2H2-like;	GO:0008270: zinc ion binding;	---	GO:0005622: intracellular;	-	-	-	-	Y	Y	---	---	---	---	---
Pk00799	Pk00799_txpt4	270	gi|226483383|emb|CAX73992.1| Zinc finger, C2H2-type domain-containing protein [Schistosoma japonicum]	IPR015880: Zinc finger, C2H2-like;	GO:0008270: zinc ion binding;	---	GO:0005622: intracellular;	-	-	-	-	---	---	---	---	---	---	---
Pk00799	Pk00799_txpt5	98	gi|76155701|gb|AAX26985.2| SJCHGC05030 protein [Schistosoma japonicum]	IPR019280: COP9 signalosome, subunit CSN8;	---	---	---	-	K12181	-	-	---	---	---	---	---	---	---
Pk00800	Pk00800_txpt1	66	---	---	---	---	---	-	-	-	-	---	---	---	---	---	---	---
Pk00801	Pk00801_txpt1	225	gi|443706494|gb|ELU02520.1| hypothetical protein CAPTEDRAFT_105263, partial [Capitella teleta]	IPR000850: Adenylate kinase;	GO:0005524: ATP binding; GO:0019205: nucleobase, nucleoside, nucleotide kinase activity;	GO:0006139: nucleobase, nucleoside, nucleotide and nucleic acid metabolic process;	---	2.7.4.10 2.7.4.3	K00939 K00944	ko00230 ko00240	M00049	---	---	---	---	---	---	---
Pk00802	Pk00802_txpt1	86	gi|390351241|ref|XP_793250.3| PREDICTED: adenylate kinase domain-containing protein 1-like [Strongylocentrotus purpuratus]	IPR000850: Adenylate kinase;	GO:0005524: ATP binding; GO:0019205: nucleobase, nucleoside, nucleotide kinase activity;	GO:0006139: nucleobase, nucleoside, nucleotide and nucleic acid metabolic process;	---	2.7.4.3	K00939	ko00230	M00049	---	---	---	---	---	---	---
Pk00803	Pk00803_txpt1	264	gi|576691677|gb|EUB55361.1| Adenylate kinase domain-containing protein [Echinococcus granulosus]	IPR000850: Adenylate kinase;	GO:0005524: ATP binding; GO:0019205: nucleobase, nucleoside, nucleotide kinase activity;	GO:0006139: nucleobase, nucleoside, nucleotide and nucleic acid metabolic process;	---	2.7.4.3	K00939	ko00230	M00049	---	---	---	---	---	---	---
Pk00804	Pk00804_txpt1	58	gi|358342578|dbj|GAA50013.1| adenylate kinase [Clonorchis sinensis]	IPR000850: Adenylate kinase;	GO:0005524: ATP binding; GO:0019205: nucleobase, nucleoside, nucleotide kinase activity;	GO:0006139: nucleobase, nucleoside, nucleotide and nucleic acid metabolic process;	---	-	-	-	-	---	---	---	---	---	---	---
Pk00804	Pk00804_txpt2	127	gi|358254775|dbj|GAA56322.1| adenylate kinase domain-containing protein 1 [Clonorchis sinensis]	---	---	---	---	-	-	-	-	---	---	---	---	---	---	---
Pk00804	Pk00804_txpt3	147	gi|443706494|gb|ELU02520.1| hypothetical protein CAPTEDRAFT_105263, partial [Capitella teleta]	---	---	---	---	-	-	-	-	---	---	---	---	---	---	---
Pk00804	Pk00804_txpt4	122	gi|358254775|dbj|GAA56322.1| adenylate kinase domain-containing protein 1 [Clonorchis sinensis]	---	---	---	---	-	-	-	-	---	---	---	---	---	---	---
Pk00805	Pk00805_txpt1	262	gi|574474105|gb|ETW01107.1| hypothetical protein H310_06722 [Aphanomyces invadans]	IPR000850: Adenylate kinase;	GO:0005524: ATP binding; GO:0019205: nucleobase, nucleoside, nucleotide kinase activity;	GO:0006139: nucleobase, nucleoside, nucleotide and nucleic acid metabolic process;	---	2.7.4.3	K00939	ko00230	M00049	---	---	---	---	---	---	---
Pk00805	Pk00805_txpt2	150	---	---	---	---	---	-	-	-	-	---	---	---	---	---	---	---
Pk00805	Pk00805_txpt3	67	gi|390351241|ref|XP_793250.3| PREDICTED: adenylate kinase domain-containing protein 1-like [Strongylocentrotus purpuratus]	IPR000850: Adenylate kinase;	GO:0005524: ATP binding; GO:0019205: nucleobase, nucleoside, nucleotide kinase activity;	GO:0006139: nucleobase, nucleoside, nucleotide and nucleic acid metabolic process;	---	-	-	-	-	---	---	---	---	---	---	---
Pk00805	Pk00805_txpt4	116	gi|390351241|ref|XP_793250.3| PREDICTED: adenylate kinase domain-containing protein 1-like [Strongylocentrotus purpuratus]	---	---	---	---	-	-	-	-	---	---	---	---	---	---	---
Pk00806	Pk00806_txpt1	223	---	---	---	---	---	-	-	-	-	---	---	---	---	---	---	---
Pk00806	Pk00806_txpt2	452	gi|358339338|dbj|GAA47421.1| hypothetical protein CLF_100338 [Clonorchis sinensis]	---	---	---	---	-	-	-	-	---	---	---	---	---	---	---
Pk00807	Pk00807_txpt1	133	gi|358253702|dbj|GAA53631.1| protein cramped-like [Clonorchis sinensis]	---	---	---	---	-	-	-	-	---	---	---	---	---	---	---
Pk00807	Pk00807_txpt2	156	gi|358253702|dbj|GAA53631.1| protein cramped-like [Clonorchis sinensis]	---	---	---	---	-	-	-	-	---	---	---	---	---	---	---
Pk00807	Pk00807_txpt3	111	gi|256086882|ref|XP_002579614.1| hypothetical protein [Schistosoma mansoni]	---	---	---	---	-	-	-	-	---	---	---	---	---	---	---
Pk00807	Pk00807_txpt4	133	gi|358253702|dbj|GAA53631.1| protein cramped-like [Clonorchis sinensis]	---	---	---	---	-	-	-	-	---	---	---	---	---	---	---
Pk00807	Pk00807_txpt5	35	---	---	---	---	---	-	-	-	-	---	---	---	---	---	---	---
Pk00807	Pk00807_txpt6	116	gi|358253702|dbj|GAA53631.1| protein cramped-like [Clonorchis sinensis]	---	---	---	---	-	-	-	-	---	---	---	---	---	---	---
Pk00808	Pk00808_txpt1	116	---	---	---	---	---	-	-	-	-	---	---	---	---	---	---	---
Pk00808	Pk00808_txpt2	110	---	---	---	---	---	-	-	-	-	---	---	---	---	---	---	---
Pk00809	Pk00809_txpt1	114	gi|256086882|ref|XP_002579614.1| hypothetical protein [Schistosoma mansoni]	IPR015943: WD40/YVTN repeat-like-containing domain;	GO:0005515: protein binding;	---	---	-	-	-	-	---	---	---	---	---	---	---
Pk00810	Pk00810_txpt1	91	gi|358253702|dbj|GAA53631.1| protein cramped-like [Clonorchis sinensis]	---	---	---	---	-	-	-	-	---	---	---	---	---	---	---
Pk00810	Pk00810_txpt2	114	gi|358253702|dbj|GAA53631.1| protein cramped-like [Clonorchis sinensis]	---	---	---	---	-	-	-	-	---	---	---	---	---	---	---
Pk00811	Pk00811_txpt1	98	---	---	---	---	---	-	-	-	-	---	Y	---	---	---	---	---
Pk00811	Pk00811_txpt2	241	gi|256070323|ref|XP_002571492.1| D2013.10 [Schistosoma mansoni] gi|270005987|gb|EFA02435.1| hypothetical protein TcasGA2_TC008122 [Tribolium castaneum]	IPR015414: SNARE associated Golgi protein;	---	---	---	1.16.1.1	K00520	-	-	---	Y	---	---	---	---	---
Pk00811	Pk00811_txpt3	242	gi|256070323|ref|XP_002571492.1| D2013.10 [Schistosoma mansoni]	IPR015414: SNARE associated Golgi protein;	---	---	---	1.16.1.1	K00520	-	-	---	Y	---	---	---	---	---
Pk00811	Pk00811_txpt4	259	gi|256070323|ref|XP_002571492.1| D2013.10 [Schistosoma mansoni]	IPR015414: SNARE associated Golgi protein;	---	---	---	1.16.1.1	K00520	-	-	---	Y	---	---	---	---	---
Pk00811	Pk00811_txpt5	96	---	---	---	---	---	-	-	-	-	---	Y	---	---	---	---	---
Pk00811	Pk00811_txpt6	209	gi|256070323|ref|XP_002571492.1| D2013.10 [Schistosoma mansoni]	IPR015414: SNARE associated Golgi protein;	---	---	---	1.16.1.1	K00520	-	-	---	Y	---	---	---	---	---
Pk00812	Pk00812_txpt1	165	gi|76156178|gb|AAX27408.2| SJCHGC07375 protein [Schistosoma japonicum]	IPR001173: Glycosyl transferase, family 2;	---	---	---	2.4.1.41	K00710	ko00512	M00056	---	Y	---	3	5	---	---
Pk00812	Pk00812_txpt2	278	gi|350646654|emb|CCD58681.1| n-acetylgalactosaminyltransferase, putative [Schistosoma mansoni]	IPR001173: Glycosyl transferase, family 2;	---	---	---	2.4.1.41	K00710	ko00512	M00056	---	Y	---	3	5	---	---
Pk00813	Pk00813_txpt1	166	gi|358341053|dbj|GAA48824.1| polypeptide N-acetylgalactosaminyltransferase [Clonorchis sinensis]	IPR000772: Ricin B lectin; IPR008997: Ricin B-related lectin;	---	---	---	2.4.1.41	K00710	ko00512	M00056	---	---	---	---	---	---	---
Pk00814	Pk00814_txpt1	86	---	---	---	---	---	-	-	-	-	---	---	---	---	---	---	---
Pk00815	Pk00815_txpt1	219	gi|358255500|dbj|GAA57193.1| neurexin-1-alpha [Clonorchis sinensis]	IPR000742: Epidermal growth factor-like, type 3; IPR008985: Concanavalin A-like lectin/glucanase; IPR013320: Concanavalin A-like lectin/glucanase, subgroup;	GO:0005515: protein binding;	---	---	-	K07377	ko04514	-	---	---	---	---	---	---	---
Pk00816	Pk00816_txpt1	157	gi|56752743|gb|AAW24583.1| SJCHGC09299 protein [Schistosoma japonicum]	IPR001680: WD40 repeat; IPR015943: WD40/YVTN repeat-like-containing domain; IPR017986: WD40-repeat-containing domain; IPR019781: WD40 repeat, subgroup; IPR019782: WD40 repeat 2;	GO:0005515: protein binding;	---	---	-	K03130 K06666 K08738 K10260 K11797 K11798 K12602 K14549 K14753 K14793 K14818 K14963 K16482	ko00920 ko02020 ko03008 ko03018 ko03022 ko04111 ko04115 ko04120 ko04210 ko04932 ko05010 ko05012 ko05014 ko05016 ko05134 ko05145 ko05152 ko05161 ko05162 ko05164 ko05168 ko05200 ko05210 ko05222 ko05416	M00387 M00392 M00595	---	---	---	---	---	---	---
Pk00817	Pk00817_txpt1	157	gi|358336331|dbj|GAA33950.2| fibropellin-1 [Clonorchis sinensis]	IPR001791: Laminin G domain; IPR008985: Concanavalin A-like lectin/glucanase; IPR012680: Laminin G, subdomain 2; IPR013320: Concanavalin A-like lectin/glucanase, subgroup;	---	---	---	-	-	-	-	---	---	---	---	---	---	---
Pk00817	Pk00817_txpt2	317	gi|358336331|dbj|GAA33950.2| fibropellin-1 [Clonorchis sinensis]	IPR000742: Epidermal growth factor-like, type 3; IPR006209: EGF; IPR006210: Epidermal growth factor-like;	GO:0005515: protein binding;	---	---	-	K02599 K04550 K06252 K16681 K17495	ko04151 ko04320 ko04330 ko04390 ko04391 ko04510 ko04512 ko05010 ko05144 ko05206	-	---	---	---	---	---	---	---
Pk00817	Pk00817_txpt3	76	gi|358336331|dbj|GAA33950.2| fibropellin-1 [Clonorchis sinensis]	IPR000742: Epidermal growth factor-like, type 3; IPR006209: EGF;	GO:0005515: protein binding;	---	---	-	K02599 K06051 K06052 K06254 K06839 K07377 K14616 K16506 K16669 K16681	ko04320 ko04330 ko04360 ko04390 ko04391 ko04512 ko04514 ko04977 ko05206	-	---	---	---	---	---	---	---
Pk00818	Pk00818_txpt1	119	gi|358255500|dbj|GAA57193.1| neurexin-1-alpha [Clonorchis sinensis]	---	---	---	---	-	-	-	-	---	---	---	---	---	---	---
Pk00818	Pk00818_txpt2	275	gi|358255500|dbj|GAA57193.1| neurexin-1-alpha [Clonorchis sinensis]	---	---	---	---	-	-	-	-	---	Y	---	---	---	---	---
Pk00818	Pk00818_txpt3	86	gi|358255500|dbj|GAA57193.1| neurexin-1-alpha [Clonorchis sinensis]	---	---	---	---	-	-	-	-	---	---	---	---	---	---	---
Pk00819	Pk00819_txpt1	136	---	---	---	---	---	-	-	-	-	---	---	---	---	---	---	---
Pk00819	Pk00819_txpt2	136	---	---	---	---	---	-	-	-	-	---	---	---	---	---	---	---
Pk00820	Pk00820_txpt1	225	gi|358333408|dbj|GAA51919.1| pro-Pol polyprotein [Clonorchis sinensis]	IPR001584: Integrase, catalytic core; IPR012337: Ribonuclease H-like;	GO:0003676: nucleic acid binding; GO:0003677: DNA binding;	GO:0015074: DNA integration;	---	-	-	-	-	---	---	---	---	---	---	---
Pk00821	Pk00821_txpt1	117	gi|358341171|dbj|GAA48915.1| ephexin-1 [Clonorchis sinensis]	IPR001452: Src homology-3 domain;	GO:0005515: protein binding;	---	---	-	K07525 K13744	ko04360 ko05100	-	---	---	---	---	---	---	---
Pk00821	Pk00821_txpt2	48	---	---	---	---	---	-	-	-	-	---	---	---	---	---	---	---
Pk00821	Pk00821_txpt3	45	gi|358341171|dbj|GAA48915.1| ephexin-1 [Clonorchis sinensis]	---	---	---	---	-	-	-	-	---	---	---	---	---	---	---
Pk00822	Pk00822_txpt1	239	gi|358332276|dbj|GAA50948.1| bestrophin-3 [Clonorchis sinensis]	IPR000615: Bestrophin; IPR021134: Bestrophin/UPF0187;	---	---	---	-	K13878 K13879 K13880 K13881	ko04970	-	---	Y	---	---	---	---	---
Pk00822	Pk00822_txpt2	210	gi|256073705|ref|XP_002573169.1| bestrophin-related [Schistosoma mansoni]	IPR000615: Bestrophin; IPR021134: Bestrophin/UPF0187;	---	---	---	-	K13878 K13879 K13880 K13881	ko04970	-	---	Y	---	---	---	---	---
Pk00822	Pk00822_txpt3	130	gi|256073705|ref|XP_002573169.1| bestrophin-related [Schistosoma mansoni]	IPR000615: Bestrophin; IPR021134: Bestrophin/UPF0187;	---	---	---	-	K13878 K13879 K13880 K13881	ko04970	-	---	---	---	---	---	---	---
Pk00823	Pk00823_txpt1	110	gi|358332801|dbj|GAA51412.1| receptor-type tyrosine-protein phosphatase kappa, partial [Clonorchis sinensis]	---	---	---	---	-	-	-	-	---	---	---	---	---	---	---
Pk00824	Pk00824_txpt1	87	---	---	---	---	---	-	-	-	-	---	---	---	---	---	---	---
Pk00825	Pk00825_txpt1	118	gi|358332801|dbj|GAA51412.1| receptor-type tyrosine-protein phosphatase kappa, partial [Clonorchis sinensis]	IPR000242: Protein-tyrosine phosphatase, receptor/non-receptor type; IPR000387: Protein-tyrosine/Dual-specificity phosphatase; IPR003595: Protein-tyrosine phosphatase, catalytic; IPR016130: Protein-tyrosine phosphatase, active site;	GO:0004725: protein tyrosine phosphatase activity; GO:0016791: phosphatase activity;	GO:0006470: protein dephosphorylation; GO:0016311: dephosphorylation;	---	3.1.3.48	K01104 K05693 K05695 K06776 K06777 K06778 K13297 K16662	ko04514 ko04520 ko04910	-	---	---	---	---	---	---	---
Pk00825	Pk00825_txpt2	159	gi|358332801|dbj|GAA51412.1| receptor-type tyrosine-protein phosphatase kappa, partial [Clonorchis sinensis]	IPR000242: Protein-tyrosine phosphatase, receptor/non-receptor type;	GO:0004725: protein tyrosine phosphatase activity;	GO:0006470: protein dephosphorylation;	---	3.1.3.48	K01104 K05693 K05698 K06776 K07817 K08114 K13297 K16662	ko04514 ko04520 ko04940 ko05120	-	---	---	---	---	---	---	---
Pk00825	Pk00825_txpt3	281	gi|358332801|dbj|GAA51412.1| receptor-type tyrosine-protein phosphatase kappa, partial [Clonorchis sinensis]	IPR000242: Protein-tyrosine phosphatase, receptor/non-receptor type;	GO:0004725: protein tyrosine phosphatase activity;	GO:0006470: protein dephosphorylation;	---	3.1.3.48	K01104 K05693 K05695 K05698 K06478 K06776 K06777 K07293 K07817 K08114 K13297 K16662	ko04013 ko04514 ko04520 ko04630 ko04650 ko04660 ko04666 ko04670 ko04722 ko04910 ko04920 ko04940 ko05120 ko05168 ko05205 ko05211 ko05220 ko05340	-	---	---	---	---	---	---	---
Pk00826	Pk00826_txpt1	125	---	---	---	---	---	-	-	-	-	---	---	---	---	---	---	---
Pk00827	Pk00827_txpt1	95	gi|358332801|dbj|GAA51412.1| receptor-type tyrosine-protein phosphatase kappa, partial [Clonorchis sinensis]	IPR003961: Fibronectin, type III; IPR008957: Fibronectin type III domain; IPR013783: Immunoglobulin-like fold;	GO:0005515: protein binding;	---	---	-	-	-	-	---	---	---	---	---	---	---
Pk00827	Pk00827_txpt2	138	gi|358332801|dbj|GAA51412.1| receptor-type tyrosine-protein phosphatase kappa, partial [Clonorchis sinensis]	---	---	---	---	-	-	-	-	---	---	---	---	---	---	---
Pk00827	Pk00827_txpt3	157	gi|358332801|dbj|GAA51412.1| receptor-type tyrosine-protein phosphatase kappa, partial [Clonorchis sinensis]	IPR013783: Immunoglobulin-like fold;	---	---	---	-	-	-	-	---	---	---	---	---	---	---
Pk00828	Pk00828_txpt1	226	gi|576698538|gb|EUB62071.1| U3 small nucleolar ribonucleoprotein IMP3 [Echinococcus granulosus]	---	---	---	---	3.1.4.45	K01125 K02258	ko00190 ko04142	M00154	---	---	---	---	---	---	---
Pk00829	Pk00829_txpt1	83	---	---	---	---	---	-	-	-	-	---	---	---	---	---	---	---
Pk00830	Pk00830_txpt1	150	gi|358332801|dbj|GAA51412.1| receptor-type tyrosine-protein phosphatase kappa, partial [Clonorchis sinensis]	IPR000242: Protein-tyrosine phosphatase, receptor/non-receptor type;	GO:0004725: protein tyrosine phosphatase activity;	GO:0006470: protein dephosphorylation;	---	-	-	-	-	---	---	---	---	---	---	---
Pk00830	Pk00830_txpt2	107	---	---	---	---	---	-	-	-	-	---	---	---	---	---	---	---
Pk00830	Pk00830_txpt3	49	---	---	---	---	---	-	-	-	-	---	---	---	---	---	---	---
Pk00830	Pk00830_txpt4	165	gi|358332801|dbj|GAA51412.1| receptor-type tyrosine-protein phosphatase kappa, partial [Clonorchis sinensis]	IPR000242: Protein-tyrosine phosphatase, receptor/non-receptor type; IPR000387: Protein-tyrosine/Dual-specificity phosphatase; IPR003595: Protein-tyrosine phosphatase, catalytic; IPR016130: Protein-tyrosine phosphatase, active site;	GO:0004725: protein tyrosine phosphatase activity; GO:0016791: phosphatase activity;	GO:0006470: protein dephosphorylation; GO:0016311: dephosphorylation;	---	3.1.3.48	K01104 K05693 K05695 K05696 K06478 K06776 K13297 K16662	ko04514 ko04520 ko04660 ko04666 ko04910 ko05340	-	---	---	---	---	---	---	---
Pk00831	Pk00831_txpt1	88	gi|358332801|dbj|GAA51412.1| receptor-type tyrosine-protein phosphatase kappa, partial [Clonorchis sinensis]	---	---	---	---	-	-	-	-	---	---	---	---	---	---	---
Pk00832	Pk00832_txpt1	68	gi|358256335|dbj|GAA57784.1| regulation of nuclear pre-mRNA domain-containing protein 1B, partial [Clonorchis sinensis]	---	---	---	---	-	K15559	-	-	---	---	---	---	---	---	---
Pk00832	Pk00832_txpt2	106	gi|358256335|dbj|GAA57784.1| regulation of nuclear pre-mRNA domain-containing protein 1B, partial [Clonorchis sinensis]	---	---	---	---	-	K15559	-	-	---	---	---	---	---	---	---
Pk00833	Pk00833_txpt1	66	gi|358256335|dbj|GAA57784.1| regulation of nuclear pre-mRNA domain-containing protein 1B, partial [Clonorchis sinensis]	IPR006569: RNA polymerase II, large subunit, CTD; IPR008942: ENTH/VHS;	---	---	---	-	K15559	-	-	---	---	---	---	---	---	---
Pk00833	Pk00833_txpt2	66	gi|358256335|dbj|GAA57784.1| regulation of nuclear pre-mRNA domain-containing protein 1B, partial [Clonorchis sinensis] gi|5597017|gb|AAC24982.2| reverse transcriptase [synthetic construct]	IPR006569: RNA polymerase II, large subunit, CTD; IPR008942: ENTH/VHS;	---	---	---	-	K15559	-	-	---	---	---	---	---	---	---
Pk00834	Pk00834_txpt1	215	---	---	---	---	---	-	-	-	-	---	---	---	---	---	---	---
Pk00835	Pk00835_txpt1	193	gi|256081365|ref|XP_002576941.1| hypothetical protein [Schistosoma mansoni]	---	---	---	---	-	-	-	-	---	---	---	---	---	---	---
Pk00835	Pk00835_txpt2	159	---	---	---	---	---	-	-	-	-	---	Y	---	---	---	---	---
Pk00835	Pk00835_txpt3	40	---	---	---	---	---	-	-	-	-	---	---	---	---	---	---	---
Pk00835	Pk00835_txpt4	48	---	---	---	---	---	-	-	-	-	---	Y	---	---	---	---	---
Pk00835	Pk00835_txpt5	344	---	---	---	---	---	-	-	-	-	---	---	---	---	---	---	---
Pk00835	Pk00835_txpt6	34	gi|358338922|dbj|GAA30619.2| tubulin alpha, partial [Clonorchis sinensis]	---	---	---	---	-	-	-	-	---	---	---	---	---	---	---
Pk00836	Pk00836_txpt1	155	---	---	---	---	---	-	-	-	-	---	---	---	---	---	---	---
Pk00837	Pk00837_txpt1	71	gi|358334013|dbj|GAA52456.1| nuclear factor 1 A-type [Clonorchis sinensis]	---	---	---	---	-	-	-	-	---	---	---	---	---	---	---
Pk00837	Pk00837_txpt2	176	gi|358334013|dbj|GAA52456.1| nuclear factor 1 A-type [Clonorchis sinensis]	IPR020604: CTF transcription factor/nuclear factor 1, DNA-binding domain;	GO:0003700: sequence-specific DNA binding transcription factor activity;	GO:0006260: DNA replication; GO:0006355: regulation of transcription, DNA-dependent;	GO:0005634: nucleus;	-	K09168 K09169 K09170 K09171 K09172	-	-	---	---	---	---	---	---	---
Pk00837	Pk00837_txpt3	56	---	---	---	---	---	-	-	-	-	---	---	---	---	---	---	---
Pk00838	Pk00838_txpt1	87	gi|350644232|emb|CCD61011.1| dynamin-associated protein, putative [Schistosoma mansoni]	IPR000219: Dbl homology (DH) domain;	GO:0005089: Rho guanyl-nucleotide exchange factor activity;	GO:0035023: regulation of Rho protein signal transduction;	GO:0005622: intracellular;	-	-	-	-	---	---	---	---	---	---	---
Pk00839	Pk00839_txpt1	83	---	---	---	---	---	-	-	-	-	Y	---	Y	---	---	---	---
Pk00839	Pk00839_txpt2	91	gi|358335410|dbj|GAA53935.1| intersectin-1 [Clonorchis sinensis]	IPR011993: Pleckstrin homology-type;	GO:0005515: protein binding;	---	---	-	-	-	-	---	---	---	---	---	---	---
Pk00839	Pk00839_txpt3	54	---	---	---	---	---	-	-	-	-	---	---	---	---	---	---	---
Pk00840	Pk00840_txpt1	56	---	---	---	---	---	-	-	-	-	---	---	---	---	---	---	---
Pk00841	Pk00841_txpt1	43	---	---	---	---	---	-	-	-	-	---	---	---	---	---	---	---
Pk00842	Pk00842_txpt1	64	---	---	---	---	---	-	-	-	-	---	---	---	---	---	---	---
Pk00843	Pk00843_txpt1	85	---	---	---	---	---	-	-	-	-	---	---	---	---	---	---	---
Pk00843	Pk00843_txpt2	54	---	---	---	---	---	-	-	-	-	---	---	---	---	---	---	---
Pk00844	Pk00844_txpt1	44	---	---	---	---	---	-	-	-	-	---	---	---	---	---	---	---
Pk00845	Pk00845_txpt1	86	gi|358341996|dbj|GAA49557.1| CCR4-NOT transcription complex subunit 1, partial [Clonorchis sinensis]	---	---	---	---	-	K12604	ko03018	-	---	---	---	---	---	---	---
Pk00845	Pk00845_txpt2	146	---	---	---	---	---	-	-	-	-	---	---	---	---	---	---	---
Pk00845	Pk00845_txpt3	117	gi|358341996|dbj|GAA49557.1| CCR4-NOT transcription complex subunit 1, partial [Clonorchis sinensis]	---	---	---	---	-	K12604	ko03018	-	---	---	---	---	---	---	---
Pk00846	Pk00846_txpt1	247	gi|358341996|dbj|GAA49557.1| CCR4-NOT transcription complex subunit 1, partial [Clonorchis sinensis]	---	---	---	---	-	K12604	ko03018	-	---	---	---	---	---	---	---
Pk00847	Pk00847_txpt1	84	gi|405963872|gb|EKC29404.1| CCR4-NOT transcription complex subunit 1 [Crassostrea gigas]	---	---	---	---	-	K12604	ko03018	-	---	---	---	---	---	---	---
Pk00847	Pk00847_txpt2	249	gi|358341996|dbj|GAA49557.1| CCR4-NOT transcription complex subunit 1, partial [Clonorchis sinensis]	---	---	---	---	2.4.1.212	K00752 K12604	ko03018	-	---	---	---	---	---	---	---
Pk00847	Pk00847_txpt3	141	gi|358341996|dbj|GAA49557.1| CCR4-NOT transcription complex subunit 1, partial [Clonorchis sinensis]	---	---	---	---	2.4.1.212	K00752 K12604	ko03018	-	---	---	---	---	---	---	---
Pk00848	Pk00848_txpt1	146	gi|56756312|gb|AAW26329.1| SJCHGC09506 protein [Schistosoma japonicum]	IPR014729: Rossmann-like alpha/beta/alpha sandwich fold;	---	---	---	-	K14169	ko04122	-	---	Y	---	---	---	---	---
Pk00848	Pk00848_txpt2	160	gi|358334537|dbj|GAA53012.1| cytoplasmic tRNA 2-thiolation protein 2 [Clonorchis sinensis]	IPR014729: Rossmann-like alpha/beta/alpha sandwich fold;	---	---	---	-	K14169	ko04122	-	---	Y	---	---	---	---	---
Pk00849	Pk00849_txpt1	209	gi|358334537|dbj|GAA53012.1| cytoplasmic tRNA 2-thiolation protein 2 [Clonorchis sinensis]	IPR019407: Thiouridylase, cytoplasmic, subunit 2;	---	---	---	-	K14169	ko04122	-	---	---	---	---	---	---	---
Pk00849	Pk00849_txpt2	51	---	---	---	---	---	-	-	-	-	---	---	---	---	---	---	---
Pk00850	Pk00850_txpt1	270	gi|358338409|dbj|GAA32665.2| nuclear receptor interaction protein [Clonorchis sinensis]	IPR011046: WD40 repeat-like-containing domain; IPR015943: WD40/YVTN repeat-like-containing domain;	GO:0005515: protein binding;	---	---	-	K11795	-	-	---	---	---	---	---	---	---
Pk00850	Pk00850_txpt2	53	---	---	---	---	---	-	-	-	-	---	---	---	---	---	---	---
Pk00850	Pk00850_txpt3	95	gi|256073378|ref|XP_002573008.1| hypothetical protein [Schistosoma mansoni]	IPR001680: WD40 repeat; IPR011046: WD40 repeat-like-containing domain; IPR015943: WD40/YVTN repeat-like-containing domain; IPR019781: WD40 repeat, subgroup;	GO:0005515: protein binding;	---	---	-	K11795	-	-	---	---	---	---	---	---	---
Pk00850	Pk00850_txpt4	193	gi|358338409|dbj|GAA32665.2| nuclear receptor interaction protein [Clonorchis sinensis]	IPR001680: WD40 repeat; IPR011046: WD40 repeat-like-containing domain; IPR015943: WD40/YVTN repeat-like-containing domain;	GO:0005515: protein binding;	---	---	-	K11795 K11804 K11807	-	-	---	---	---	---	---	---	---
Pk00850	Pk00850_txpt5	95	gi|256073378|ref|XP_002573008.1| hypothetical protein [Schistosoma mansoni]	IPR001680: WD40 repeat; IPR011046: WD40 repeat-like-containing domain; IPR015943: WD40/YVTN repeat-like-containing domain; IPR019781: WD40 repeat, subgroup;	GO:0005515: protein binding;	---	---	-	K11795	-	-	---	---	---	---	---	---	---
Pk00850	Pk00850_txpt6	215	gi|358338409|dbj|GAA32665.2| nuclear receptor interaction protein [Clonorchis sinensis]	IPR011046: WD40 repeat-like-containing domain; IPR015943: WD40/YVTN repeat-like-containing domain;	GO:0005515: protein binding;	---	---	-	K11795	-	-	---	---	---	---	---	---	---
Pk00851	Pk00851_txpt1	76	---	---	---	---	---	-	-	-	-	---	Y	---	---	---	---	---
Pk00851	Pk00851_txpt2	105	gi|358331508|dbj|GAA29986.2| methionine synthase reductase [Clonorchis sinensis]	---	---	---	---	1.16.1.8	K00597	-	-	---	---	---	---	---	---	---
Pk00851	Pk00851_txpt3	74	gi|358331508|dbj|GAA29986.2| methionine synthase reductase [Clonorchis sinensis]	IPR023173: NADPH-cytochrome p450 reductase, FAD-binding, alpha-helical domain-3;	---	---	---	1.16.1.8	K00597	-	-	---	---	---	---	---	---	---
Pk00851	Pk00851_txpt4	73	gi|358331508|dbj|GAA29986.2| methionine synthase reductase [Clonorchis sinensis]	---	---	---	---	1.16.1.8	K00597	-	-	---	---	---	---	---	---	---
Pk00851	Pk00851_txpt5	52	---	---	---	---	---	-	-	-	-	---	---	---	---	---	---	---
Pk00851	Pk00851_txpt6	111	gi|358331508|dbj|GAA29986.2| methionine synthase reductase [Clonorchis sinensis]	IPR023173: NADPH-cytochrome p450 reductase, FAD-binding, alpha-helical domain-3;	---	---	---	1.16.1.8	K00597	-	-	---	---	---	---	---	---	---
Pk00851	Pk00851_txpt7	184	gi|358331508|dbj|GAA29986.2| methionine synthase reductase [Clonorchis sinensis]	IPR001433: Oxidoreductase FAD/NAD(P)-binding; IPR001709: Flavoprotein pyridine nucleotide cytochrome reductase;	GO:0016491: oxidoreductase activity;	GO:0055114: oxidation-reduction process;	---	1.14.13.39 1.14.14.1 1.16.1.8 1.6.2.4 1.8.1.2	K00327 K00380 K00597 K13241 K13242 K13253 K14338	ko00071 ko00330 ko00380 ko00627 ko00920 ko04020 ko04066 ko04146 ko04151 ko04370 ko04915 ko05132 ko05133 ko05140 ko05142 ko05145 ko05146 ko05152 ko05200 ko05222	M00176	---	Y	---	---	---	---	---
Pk00852	Pk00852_txpt1	45	---	---	---	---	---	-	-	-	-	---	---	---	---	---	---	---
Pk00853	Pk00853_txpt1	44	---	---	---	---	---	-	-	-	-	---	---	---	---	---	---	---
Pk00853	Pk00853_txpt2	61	---	---	---	---	---	-	-	-	-	---	---	---	---	---	---	---
Pk00854	Pk00854_txpt1	76	---	---	---	---	---	-	-	-	-	---	---	---	---	---	---	---
Pk00854	Pk00854_txpt2	75	---	---	---	---	---	-	-	-	-	---	---	---	---	---	---	---
Pk00854	Pk00854_txpt3	106	gi|358331508|dbj|GAA29986.2| methionine synthase reductase [Clonorchis sinensis]	IPR003097: FAD-binding, type 1; IPR017938: Riboflavin synthase-like beta-barrel;	GO:0016491: oxidoreductase activity;	GO:0055114: oxidation-reduction process;	---	-	-	-	-	---	---	---	---	---	---	---
Pk00855	Pk00855_txpt1	317	gi|350015748|dbj|GAA42931.1| pre-mRNA-processing factor SLU7 [Clonorchis sinensis]	IPR021715: Pre-mRNA splicing Prp18-interacting factor;	---	---	---	-	K12819 K15377	ko03040	-	---	---	---	---	---	---	---
Pk00856	Pk00856_txpt1	54	---	---	---	---	---	-	-	-	-	---	---	---	---	---	---	---
Pk00856	Pk00856_txpt2	317	gi|358253264|dbj|GAA52688.1| ceramide glucosyltransferase-B [Clonorchis sinensis]	---	---	---	---	2.4.1.80	K00720	ko00600	M00066	---	Y	---	---	---	---	---
Pk00857	Pk00857_txpt1	94	---	---	---	---	---	-	-	-	-	---	---	---	---	---	---	---
Pk00857	Pk00857_txpt2	94	---	---	---	---	---	-	-	-	-	---	---	---	---	---	---	---
Pk00857	Pk00857_txpt3	94	---	---	---	---	---	-	-	-	-	---	---	---	---	---	---	---
Pk00858	Pk00858_txpt1	178	gi|256088376|ref|XP_002580315.1| DEAD box ATP-dependent RNA helicase [Schistosoma mansoni]	---	---	---	---	3.6.4.13 5.2.1.8 6.3.2.19	K02519 K03243 K03646 K06687 K10624 K11515 K12735 K12817 K12822 K12858 K16806	ko03013 ko03040 ko04111	M00354	---	---	---	---	---	---	---
Pk00858	Pk00858_txpt2	109	---	---	---	---	---	-	-	-	-	---	---	---	---	---	---	---
Pk00859	Pk00859_txpt1	127	gi|76154315|gb|AAX25805.2| SJCHGC01053 protein [Schistosoma japonicum]	IPR001650: Helicase, C-terminal;	GO:0003676: nucleic acid binding; GO:0004386: helicase activity; GO:0005524: ATP binding;	---	---	3.6.4.13	K12858	ko03040	M00354	---	---	---	---	---	---	---
Pk00859	Pk00859_txpt2	310	gi|256088378|ref|XP_002580316.1| DEAD box ATP-dependent RNA helicase [Schistosoma mansoni]	IPR000629: RNA helicase, ATP-dependent, DEAD-box, conserved site; IPR001650: Helicase, C-terminal; IPR011545: DNA/RNA helicase, DEAD/DEAH box type, N-terminal; IPR014001: DEAD-like helicase; IPR014014: RNA helicase, DEAD-box type, Q motif;	GO:0003676: nucleic acid binding; GO:0004386: helicase activity; GO:0005524: ATP binding; GO:0008026: ATP-dependent helicase activity;	---	---	3.6.4.13	K12858	ko03040	M00354	---	---	---	---	---	---	---
Pk00859	Pk00859_txpt3	50	gi|358331630|dbj|GAA50408.1| probable ATP-dependent RNA helicase DDX23, partial [Clonorchis sinensis]	---	---	---	---	3.6.4.13	K12858	ko03040	M00354	---	---	---	---	---	---	---
Pk00860	Pk00860_txpt1	81	gi|358341783|dbj|GAA49374.1| dynein heavy chain 5 axonemal [Clonorchis sinensis]	IPR013594: Dynein heavy chain, N-terminal domain-1;	---	---	---	-	-	-	-	---	---	---	---	---	---	---
Pk00860	Pk00860_txpt2	108	gi|358341783|dbj|GAA49374.1| dynein heavy chain 5 axonemal [Clonorchis sinensis]	---	---	---	---	-	-	-	-	---	---	---	---	---	---	---
Pk00861	Pk00861_txpt1	279	gi|358341783|dbj|GAA49374.1| dynein heavy chain 5 axonemal [Clonorchis sinensis]	IPR013602: Dynein heavy chain, N-terminal domain-2;	---	---	---	3.6.1.3	K01509 K10408	ko00230 ko05016	-	---	---	---	---	---	---	---
Pk00861	Pk00861_txpt2	317	gi|358341783|dbj|GAA49374.1| dynein heavy chain 5 axonemal [Clonorchis sinensis]	---	---	---	---	-	-	-	-	---	---	---	---	---	---	---
Pk00861	Pk00861_txpt3	276	gi|358341783|dbj|GAA49374.1| dynein heavy chain 5 axonemal [Clonorchis sinensis]	IPR013602: Dynein heavy chain, N-terminal domain-2;	---	---	---	3.6.1.3	K01509	ko00230	-	---	---	---	---	---	---	---
Pk00862	Pk00862_txpt1	103	gi|358341783|dbj|GAA49374.1| dynein heavy chain 5 axonemal [Clonorchis sinensis]	---	---	---	---	-	-	-	-	---	---	---	---	---	---	---
Pk00863	Pk00863_txpt1	111	gi|358341783|dbj|GAA49374.1| dynein heavy chain 5 axonemal [Clonorchis sinensis]	---	---	---	---	-	-	-	-	---	---	---	---	---	---	---
Pk00864	Pk00864_txpt1	69	gi|358341783|dbj|GAA49374.1| dynein heavy chain 5 axonemal [Clonorchis sinensis]	---	---	---	---	-	-	-	-	---	---	---	---	---	---	---
Pk00865	Pk00865_txpt1	96	gi|358341783|dbj|GAA49374.1| dynein heavy chain 5 axonemal [Clonorchis sinensis]	IPR013594: Dynein heavy chain, N-terminal domain-1;	---	---	---	-	-	-	-	---	---	---	---	---	---	---
Pk00866	Pk00866_txpt1	151	---	---	---	---	---	-	-	-	-	---	---	---	---	---	---	---
Pk00866	Pk00866_txpt2	73	---	---	---	---	---	-	-	-	-	Y	---	Y	---	---	---	---
Pk00867	Pk00867_txpt1	100	gi|358253596|dbj|GAA53476.1| hypothetical protein CLF_110325 [Clonorchis sinensis]	---	---	---	---	-	-	-	-	---	---	---	---	---	---	---
Pk00868	Pk00868_txpt1	40	gi|358253596|dbj|GAA53476.1| hypothetical protein CLF_110325 [Clonorchis sinensis]	---	---	---	---	-	-	-	-	---	---	---	---	---	---	---
Pk00868	Pk00868_txpt2	317	gi|358253596|dbj|GAA53476.1| hypothetical protein CLF_110325 [Clonorchis sinensis]	---	---	---	---	-	-	-	-	---	---	---	---	---	---	---
Pk00868	Pk00868_txpt3	189	gi|358253596|dbj|GAA53476.1| hypothetical protein CLF_110325 [Clonorchis sinensis]	---	---	---	---	-	-	-	-	---	---	---	---	---	---	---
Pk00868	Pk00868_txpt4	112	gi|358253596|dbj|GAA53476.1| hypothetical protein CLF_110325 [Clonorchis sinensis]	---	---	---	---	-	-	-	-	---	---	---	---	---	---	---
Pk00869	Pk00869_txpt1	97	gi|358253596|dbj|GAA53476.1| hypothetical protein CLF_110325 [Clonorchis sinensis]	---	---	---	---	-	-	-	-	---	---	---	---	---	---	---
Pk00870	Pk00870_txpt1	86	---	---	---	---	---	-	-	-	-	---	---	---	---	---	---	---
Pk00870	Pk00870_txpt2	85	---	---	---	---	---	-	-	-	-	---	---	---	---	---	---	---
Pk00871	Pk00871_txpt1	111	---	---	---	---	---	-	-	-	-	---	---	---	---	---	---	---
Pk00872	Pk00872_txpt1	78	---	---	---	---	---	-	-	-	-	---	---	---	---	---	---	---
Pk00873	Pk00873_txpt1	198	---	---	---	---	---	-	-	-	-	---	Y	---	---	---	---	---
Pk00873	Pk00873_txpt2	177	---	---	---	---	---	-	-	-	-	---	---	---	---	---	---	---
Pk00874	Pk00874_txpt1	162	gi|358340933|dbj|GAA48726.1| hypothetical protein CLF_101958 [Clonorchis sinensis]	---	---	---	---	-	-	-	-	---	---	---	---	---	---	---
Pk00874	Pk00874_txpt2	206	---	---	---	---	---	-	-	-	-	---	---	---	---	---	---	---
Pk00874	Pk00874_txpt3	210	gi|358340933|dbj|GAA48726.1| hypothetical protein CLF_101958 [Clonorchis sinensis]	---	---	---	---	-	-	-	-	---	Y	---	---	---	---	---
Pk00875	Pk00875_txpt1	191	gi|225717254|gb|ACO14473.1| Tetraspanin-7 [Esox lucius]	IPR008952: Tetraspanin, EC2 domain; IPR018499: Tetraspanin;	---	---	GO:0016021: integral to membrane;	-	K06460 K06489 K06497 K06537 K06571 K17293 K17294 K17295 K17297 K17348 K17352 K17353	ko04142 ko04640 ko05202 ko05205	-	---	Y	---	---	---	---	---
Pk00875	Pk00875_txpt2	156	---	---	---	---	---	-	-	-	-	---	---	---	---	---	---	---
Pk00876	Pk00876_txpt1	49	---	---	---	---	---	-	-	-	-	---	---	---	---	---	---	---
Pk00876	Pk00876_txpt2	107	gi|358341677|dbj|GAA49286.1| ankyrin repeat domain-containing protein 6 [Clonorchis sinensis]	IPR002110: Ankyrin repeat; IPR020683: Ankyrin repeat-containing domain;	GO:0005515: protein binding;	---	---	2.1.1.43 2.7.11.1 6.3.2.19	K06272 K06694 K07126 K08803 K08848 K10380 K10645 K11420 K15502 K15504 K16289 K17535	ko00310 ko03320 ko04510 ko05100 ko05200 ko05205 ko05213 ko05219	-	---	---	---	---	---	---	---
Pk00876	Pk00876_txpt3	79	gi|358341677|dbj|GAA49286.1| ankyrin repeat domain-containing protein 6 [Clonorchis sinensis]	IPR002110: Ankyrin repeat; IPR020683: Ankyrin repeat-containing domain;	GO:0005515: protein binding;	---	---	-	K06694	-	-	---	---	---	---	---	---	---
Pk00876	Pk00876_txpt4	222	gi|358341677|dbj|GAA49286.1| ankyrin repeat domain-containing protein 6 [Clonorchis sinensis]	---	---	---	---	-	-	-	-	---	---	---	---	---	---	---
Pk00877	Pk00877_txpt1	143	---	---	---	---	---	-	-	-	-	---	---	---	---	---	---	---
Pk00878	Pk00878_txpt1	106	---	---	---	---	---	-	-	-	-	---	---	---	---	---	---	---
Pk00878	Pk00878_txpt2	102	---	---	---	---	---	-	-	-	-	---	---	---	---	---	---	---
Pk00879	Pk00879_txpt1	91	---	---	---	---	---	-	-	-	-	---	---	---	---	---	---	---
Pk00879	Pk00879_txpt2	183	gi|358253040|dbj|GAA51543.1| hypothetical protein CLF_106355 [Clonorchis sinensis]	IPR004088: K Homology, type 1; IPR018111: K Homology, type 1, subgroup;	GO:0003723: RNA binding;	---	---	-	-	-	-	---	---	---	---	---	---	---
Pk00879	Pk00879_txpt3	143	gi|358253040|dbj|GAA51543.1| hypothetical protein CLF_106355 [Clonorchis sinensis]	---	---	---	---	-	-	-	-	---	---	---	---	---	---	---
Pk00879	Pk00879_txpt4	184	---	---	---	---	---	-	-	-	-	---	---	---	---	---	---	---
Pk00879	Pk00879_txpt5	120	gi|358253040|dbj|GAA51543.1| hypothetical protein CLF_106355 [Clonorchis sinensis]	IPR004088: K Homology, type 1; IPR018111: K Homology, type 1, subgroup;	GO:0003723: RNA binding;	---	---	-	-	-	-	---	---	---	---	---	---	---
Pk00880	Pk00880_txpt1	77	gi|358253040|dbj|GAA51543.1| hypothetical protein CLF_106355 [Clonorchis sinensis]	---	---	---	---	-	-	-	-	---	---	---	---	---	---	---
Pk00880	Pk00880_txpt2	109	gi|358253040|dbj|GAA51543.1| hypothetical protein CLF_106355 [Clonorchis sinensis]	---	---	---	---	-	-	-	-	---	---	---	---	---	---	---
Pk00880	Pk00880_txpt3	256	gi|358253040|dbj|GAA51543.1| hypothetical protein CLF_106355 [Clonorchis sinensis]	---	---	---	---	-	-	-	-	---	---	---	---	---	---	---
Pk00880	Pk00880_txpt4	259	gi|358253040|dbj|GAA51543.1| hypothetical protein CLF_106355 [Clonorchis sinensis]	---	---	---	---	-	-	-	-	---	---	---	---	---	---	---
Pk00881	Pk00881_txpt1	261	gi|358253040|dbj|GAA51543.1| hypothetical protein CLF_106355 [Clonorchis sinensis]	---	---	---	---	-	-	-	-	---	---	---	---	---	---	---
Pk00882	Pk00882_txpt1	317	gi|358334828|dbj|GAA53256.1| synaptosomal-associated protein 23 [Clonorchis sinensis]	IPR000727: Target SNARE coiled-coil domain;	GO:0005515: protein binding;	---	---	-	K06115 K08508 K08509	ko04130 ko04911	-	---	---	---	---	---	---	---
Pk00883	Pk00883_txpt1	53	---	---	---	---	---	-	-	-	-	---	---	---	---	---	---	---
Pk00883	Pk00883_txpt2	165	---	---	---	---	---	-	-	-	-	---	---	---	---	---	---	---
Pk00884	Pk00884_txpt1	172	gi|358253283|dbj|GAA52754.1| MAGUK p55 subfamily member 2 [Clonorchis sinensis]	IPR008144: Guanylate kinase;	GO:0005515: protein binding;	---	---	2.7.11.1 2.7.4.8	K00942 K06091 K06103	ko00230 ko04390 ko04391 ko04530	M00050	---	---	---	---	---	---	---
Pk00884	Pk00884_txpt2	296	gi|358253283|dbj|GAA52754.1| MAGUK p55 subfamily member 2 [Clonorchis sinensis]	IPR001452: Src homology-3 domain; IPR001478: PDZ/DHR/GLGF; IPR008144: Guanylate kinase;	GO:0005515: protein binding;	---	---	2.7.11.1	K06091 K06103	ko04390 ko04391 ko04530	-	---	---	---	---	---	---	---
Pk00884	Pk00884_txpt3	317	gi|358253283|dbj|GAA52754.1| MAGUK p55 subfamily member 2 [Clonorchis sinensis]	IPR001452: Src homology-3 domain; IPR001478: PDZ/DHR/GLGF; IPR008144: Guanylate kinase;	GO:0005515: protein binding;	---	---	2.7.11.1	K06091 K06103	ko04390 ko04391 ko04530	-	---	---	---	---	---	---	---
Pk00885	Pk00885_txpt1	148	---	---	---	---	---	-	-	-	-	---	---	---	---	---	---	---
Pk00885	Pk00885_txpt2	148	---	---	---	---	---	-	-	-	-	---	---	---	---	---	---	---
Pk00885	Pk00885_txpt3	51	---	---	---	---	---	-	-	-	-	---	---	---	---	---	---	---
Pk00885	Pk00885_txpt4	73	---	---	---	---	---	-	-	-	-	---	---	---	---	---	---	---
Pk00886	Pk00886_txpt1	43	---	---	---	---	---	-	-	-	-	---	---	---	---	---	---	---
Pk00887	Pk00887_txpt1	57	---	---	---	---	---	-	-	-	-	---	---	---	---	---	---	---
Pk00888	Pk00888_txpt1	51	---	---	---	---	---	-	-	-	-	---	---	---	---	---	---	---
Pk00889	Pk00889_txpt1	77	---	---	---	---	---	-	-	-	-	---	---	---	---	---	---	---
Pk00890	Pk00890_txpt1	76	---	---	---	---	---	-	-	-	-	---	---	---	---	---	---	---
Pk00890	Pk00890_txpt2	68	---	---	---	---	---	-	-	-	-	---	---	---	---	---	---	---
Pk00891	Pk00891_txpt1	194	---	---	---	---	---	-	-	-	-	---	---	---	---	---	---	---
Pk00891	Pk00891_txpt2	70	---	---	---	---	---	-	-	-	-	---	---	---	---	---	---	---
Pk00891	Pk00891_txpt3	317	gi|358342898|dbj|GAA30286.2| golgin subfamily A member 2 [Clonorchis sinensis] gi|555936348|emb|CDJ13468.1| Golgin subfamily A [Hymenolepis microstoma]	---	---	---	---	-	K03529 K04648 K10352 K10421 K12478 K16464	ko04144 ko04145 ko04530 ko04962 ko05016 ko05152 ko05416	-	---	---	---	---	---	---	---
Pk00891	Pk00891_txpt4	317	gi|358342898|dbj|GAA30286.2| golgin subfamily A member 2 [Clonorchis sinensis]	---	---	---	---	-	K03529 K04648 K10352 K10421 K12478 K16464	ko04144 ko04145 ko04530 ko04962 ko05016 ko05152 ko05416	-	---	---	---	---	---	---	---
Pk00892	Pk00892_txpt1	124	---	---	---	---	---	-	-	-	-	---	---	---	---	---	---	---
Pk00893	Pk00893_txpt1	161	---	---	---	---	---	-	-	-	-	---	---	---	---	---	---	---
Pk00893	Pk00893_txpt2	42	---	---	---	---	---	-	-	-	-	---	---	---	---	---	---	---
Pk00894	Pk00894_txpt1	200	---	---	---	---	---	-	-	-	-	---	---	---	---	---	---	---
Pk00895	Pk00895_txpt1	118	gi|358331574|dbj|GAA50364.1| charged multivesicular body protein 2A [Clonorchis sinensis]	IPR005024: Snf7;	---	GO:0015031: protein transport;	---	-	K12191	ko04144	M00412	---	---	---	6	25	---	---
Pk00895	Pk00895_txpt2	50	gi|223994509|ref|XP_002286938.1| predicted protein [Thalassiosira pseudonana CCMP1335] gi|358331574|dbj|GAA50364.1| charged multivesicular body protein 2A [Clonorchis sinensis]	---	---	---	---	-	K12191	ko04144	M00412	---	---	---	---	---	---	---
Pk00896	Pk00896_txpt1	317	gi|226482506|emb|CAX73852.1| asparaginyl-tRNA synthetase [Schistosoma japonicum]	IPR004364: Aminoacyl-tRNA synthetase, class II (D/K/N); IPR004365: Nucleic acid binding, OB-fold, tRNA/helicase-type; IPR012340: Nucleic acid-binding, OB-fold; IPR016027: Nucleic acid-binding, OB-fold-like; IPR018150: Aminoacyl-tRNA synthetase, class II (D/K/N)-like;	GO:0000166: nucleotide binding; GO:0003676: nucleic acid binding; GO:0004812: aminoacyl-tRNA ligase activity; GO:0005524: ATP binding;	GO:0006412: translation; GO:0006418: tRNA aminoacylation for protein translation;	GO:0005737: cytoplasm;	6.1.1.22	K01893 K02902	ko00970 ko03010	M00178 M00359 M00360	---	---	---	11	68	---	---
Pk00897	Pk00897_txpt1	202	gi|556515171|emb|CDJ18400.1| subfamily S1A unassigned peptidase S01 family [Echinococcus granulosus]	IPR001254: Peptidase S1/S6, chymotrypsin/Hap; IPR001314: Peptidase S1A, chymotrypsin-type; IPR009003: Peptidase cysteine/serine, trypsin-like; IPR018114: Peptidase S1/S6, chymotrypsin/Hap, active site;	GO:0003824: catalytic activity; GO:0004252: serine-type endopeptidase activity;	GO:0006508: proteolysis;	---	3.4.21.10 3.4.21.109 3.4.21.2 3.4.21.34 3.4.21.39 3.4.21.4 3.4.21.43 3.4.21.59	K01311 K01312 K01317 K01324 K01329 K01332 K01340 K03992 K08648 K08664 K08670 K09614 K09628 K09629 K09632 K09633 K09634 K09636 K09637 K09639 K09640 K09751 K17495	ko04080 ko04610 ko04614 ko04972 ko04974 ko05133 ko05150 ko05164 ko05202 ko05206 ko05322	-	---	---	---	---	---	---	---
Pk00898	Pk00898_txpt1	223	---	---	---	---	---	-	-	-	-	---	Y	---	---	---	---	---
Pk00898	Pk00898_txpt2	208	---	---	---	---	---	-	-	-	-	---	Y	---	---	---	---	---
Pk00899	Pk00899_txpt1	121	---	---	---	---	---	-	-	-	-	---	---	---	---	---	---	---
Pk00900	Pk00900_txpt1	222	gi|19067879|gb|AAK14815.1| polyprotein [Schistosoma japonicum] gi|3282531|gb|AAC24983.1| reverse transcriptase [Schistosoma mansoni]	---	---	---	---	-	-	-	-	---	---	---	---	---	---	---
Pk00901	Pk00901_txpt1	75	---	---	---	---	---	-	-	-	-	---	---	---	---	---	---	---
Pk00901	Pk00901_txpt2	115	gi|358339034|dbj|GAA47166.1| vesicle transport protein SEC22 [Clonorchis sinensis]	IPR001388: Synaptobrevin; IPR010908: Longin;	---	GO:0016192: vesicle-mediated transport;	GO:0016021: integral to membrane;	-	K08517	ko04130 ko04145 ko05134	-	---	Y	---	4	15	---	---
Pk00901	Pk00901_txpt3	51	---	---	---	---	---	-	-	-	-	---	---	---	---	---	---	---
Pk00902	Pk00902_txpt1	43	---	---	---	---	---	-	-	-	-	---	---	---	---	---	---	---
Pk00903	Pk00903_txpt1	102	---	---	---	---	---	-	-	-	-	---	---	---	---	---	---	---
Pk00903	Pk00903_txpt2	102	---	---	---	---	---	-	-	-	-	---	---	---	---	---	---	---
Pk00903	Pk00903_txpt3	77	gi|358331541|dbj|GAA50340.1| hypothetical protein CLF_104393, partial [Clonorchis sinensis]	---	---	---	---	-	-	-	-	---	---	---	---	---	---	---
Pk00904	Pk00904_txpt1	56	---	---	---	---	---	-	-	-	-	---	---	---	---	---	---	---
Pk00904	Pk00904_txpt2	47	---	---	---	---	---	-	-	-	-	---	---	---	---	---	---	---
Pk00904	Pk00904_txpt3	64	gi|358332086|dbj|GAA50802.1| paxillin [Clonorchis sinensis]	IPR001781: Zinc finger, LIM-type;	GO:0008270: zinc ion binding;	---	---	3.1.3.5	K01081 K05760 K06273 K09851	ko00230 ko00240 ko00760 ko04062 ko04370 ko04391 ko04510 ko04670 ko04810 ko05100 ko05203 ko05205	-	---	---	---	---	---	---	---
Pk00904	Pk00904_txpt4	160	gi|358332086|dbj|GAA50802.1| paxillin [Clonorchis sinensis]	IPR001781: Zinc finger, LIM-type;	GO:0008270: zinc ion binding;	---	---	3.1.3.5	K01081 K05760 K11984 K14365 K14380	ko00230 ko00240 ko00760 ko03040 ko04062 ko04370 ko04380 ko04510 ko04670 ko04810 ko05100 ko05203 ko05205	M00354	---	---	---	---	---	---	---
Pk00904	Pk00904_txpt5	133	gi|358332086|dbj|GAA50802.1| paxillin [Clonorchis sinensis]	IPR001781: Zinc finger, LIM-type;	GO:0008270: zinc ion binding;	---	---	3.1.3.5	K01081 K05760 K11984 K14365 K14380 K16676	ko00230 ko00240 ko00760 ko03040 ko04062 ko04370 ko04380 ko04391 ko04510 ko04670 ko04810 ko05100 ko05203 ko05205	M00354	---	---	---	---	---	---	---
Pk00904	Pk00904_txpt6	160	gi|358332086|dbj|GAA50802.1| paxillin [Clonorchis sinensis]	IPR001781: Zinc finger, LIM-type;	GO:0008270: zinc ion binding;	---	---	3.1.3.5	K01081 K05760 K11984 K14365 K14380	ko00230 ko00240 ko00760 ko03040 ko04062 ko04370 ko04380 ko04510 ko04670 ko04810 ko05100 ko05203 ko05205	M00354	---	---	---	---	---	---	---
Pk00904	Pk00904_txpt7	47	---	---	---	---	---	-	-	-	-	---	---	---	---	---	---	---
Pk00904	Pk00904_txpt8	41	---	---	---	---	---	-	-	-	-	---	---	---	---	---	---	---
Pk00904	Pk00904_txpt9	54	---	---	---	---	---	-	-	-	-	---	---	---	---	---	---	---
Pk00905	Pk00905_txpt1	100	---	---	---	---	---	-	-	-	-	---	---	---	---	---	---	---
Pk00906	Pk00906_txpt1	99	---	---	---	---	---	-	-	-	-	---	---	---	---	---	---	---
Pk00907	Pk00907_txpt1	166	---	---	---	---	---	-	-	-	-	---	---	---	---	---	---	---
Pk00908	Pk00908_txpt1	37	---	---	---	---	---	-	-	-	-	---	---	---	---	---	---	---
Pk00908	Pk00908_txpt2	44	---	---	---	---	---	-	-	-	-	---	---	---	---	---	---	---
Pk00909	Pk00909_txpt1	62	---	IPR013809: Epsin-like, N-terminal;	---	---	---	-	-	-	-	---	---	---	---	---	---	---
Pk00910	Pk00910_txpt1	96	---	---	---	---	---	-	-	-	-	---	---	---	---	---	---	---
Pk00911	Pk00911_txpt1	317	gi|358333061|dbj|GAA51650.1| equilibrative nucleoside transporter 1 [Clonorchis sinensis]	IPR002259: Delayed-early response protein/equilibrative nucleoside transporter;	GO:0005337: nucleoside transmembrane transporter activity;	GO:0006810: transport;	GO:0016020: membrane;	-	K15014	-	-	---	Y	---	---	---	---	---
Pk00911	Pk00911_txpt2	89	gi|256088474|ref|XP_002580359.1| equilibrative nucleoside transporter [Schistosoma mansoni] gi|358333061|dbj|GAA51650.1| equilibrative nucleoside transporter 1 [Clonorchis sinensis]	IPR002259: Delayed-early response protein/equilibrative nucleoside transporter;	GO:0005337: nucleoside transmembrane transporter activity;	GO:0006810: transport;	GO:0016020: membrane;	-	K15014	-	-	---	Y	---	---	---	---	---
Pk00911	Pk00911_txpt3	146	gi|358333061|dbj|GAA51650.1| equilibrative nucleoside transporter 1 [Clonorchis sinensis]	IPR002259: Delayed-early response protein/equilibrative nucleoside transporter;	GO:0005337: nucleoside transmembrane transporter activity;	GO:0006810: transport;	GO:0016020: membrane;	-	K15014	-	-	---	Y	---	---	---	---	---
Pk00911	Pk00911_txpt4	144	gi|358333061|dbj|GAA51650.1| equilibrative nucleoside transporter 1 [Clonorchis sinensis]	IPR002259: Delayed-early response protein/equilibrative nucleoside transporter;	GO:0005337: nucleoside transmembrane transporter activity;	GO:0006810: transport;	GO:0016020: membrane;	-	K15014	-	-	---	Y	---	---	---	---	---
Pk00912	Pk00912_txpt1	230	gi|358337832|dbj|GAA56152.1| endophilin-B1 [Clonorchis sinensis]	IPR004148: BAR;	GO:0005515: protein binding;	---	GO:0005737: cytoplasm;	-	K11247 K11248	ko04144	-	---	---	---	---	---	10	13
Pk00912	Pk00912_txpt2	239	gi|358337832|dbj|GAA56152.1| endophilin-B1 [Clonorchis sinensis]	IPR004148: BAR;	GO:0005515: protein binding;	---	GO:0005737: cytoplasm;	-	K11247 K11248	ko04144	-	---	---	---	62	699	10	13
Pk00913	Pk00913_txpt1	48	---	---	---	---	---	-	-	-	-	---	---	---	---	---	---	---
Pk00913	Pk00913_txpt2	317	gi|358335790|dbj|GAA28941.2| putative ATP-dependent RNA helicase DHX33 [Clonorchis sinensis]	IPR007502: Helicase-associated domain;	GO:0004386: helicase activity;	---	---	3.6.4.13	K12815 K12818 K12820 K13117 K14781	ko03040	M00355	---	Y	---	---	---	---	---
Pk00913	Pk00913_txpt3	111	gi|358335790|dbj|GAA28941.2| putative ATP-dependent RNA helicase DHX33 [Clonorchis sinensis]	---	---	---	---	-	-	-	-	---	---	---	---	---	---	---
Pk00913	Pk00913_txpt4	317	gi|358335790|dbj|GAA28941.2| putative ATP-dependent RNA helicase DHX33 [Clonorchis sinensis]	IPR001650: Helicase, C-terminal; IPR007502: Helicase-associated domain;	GO:0003676: nucleic acid binding; GO:0004386: helicase activity; GO:0005524: ATP binding;	---	---	3.6.4.13	K03578 K12813 K12815 K12818 K12820 K13117 K14780 K14781	ko03040	M00355	---	Y	---	---	---	---	---
Pk00914	Pk00914_txpt1	244	gi|350646717|emb|CCD58631.1| ATP-dependent RNA helicase, putative [Schistosoma mansoni]	IPR011545: DNA/RNA helicase, DEAD/DEAH box type, N-terminal; IPR014001: DEAD-like helicase;	GO:0003676: nucleic acid binding; GO:0005524: ATP binding; GO:0008026: ATP-dependent helicase activity;	---	---	3.6.4.13	K12813 K12814 K12815 K12818 K12820 K13117 K14781	ko03040	M00355	---	---	---	---	---	---	---
Pk00914	Pk00914_txpt2	285	gi|350646717|emb|CCD58631.1| ATP-dependent RNA helicase, putative [Schistosoma mansoni]	IPR011545: DNA/RNA helicase, DEAD/DEAH box type, N-terminal; IPR014001: DEAD-like helicase;	GO:0003676: nucleic acid binding; GO:0005524: ATP binding; GO:0008026: ATP-dependent helicase activity;	---	---	3.6.4.13	K12813 K12814 K12815 K12818 K12820 K13117 K14781	ko03040	M00355	---	---	---	---	---	---	---
Pk00915	Pk00915_txpt1	132	gi|358339306|dbj|GAA47395.1| phosphatidylinositol transfer protein alpha isoform [Clonorchis sinensis]	IPR001666: Phosphatidylinositol transfer protein; IPR023393: START-like domain;	---	GO:0006810: transport;	GO:0005622: intracellular;	-	-	-	-	---	---	---	6	37	---	---
Pk00915	Pk00915_txpt2	96	gi|76155622|gb|AAX26913.2| SJCHGC09608 protein [Schistosoma japonicum]	IPR001666: Phosphatidylinositol transfer protein; IPR023393: START-like domain;	---	GO:0006810: transport;	GO:0005622: intracellular;	-	-	-	-	---	---	---	---	---	---	---
Pk00916	Pk00916_txpt1	64	gi|358339306|dbj|GAA47395.1| phosphatidylinositol transfer protein alpha isoform [Clonorchis sinensis]	IPR001666: Phosphatidylinositol transfer protein; IPR023393: START-like domain;	---	GO:0006810: transport;	GO:0005622: intracellular;	-	-	-	-	---	---	---	---	---	---	---
Pk00917	Pk00917_txpt1	85	---	---	---	---	---	-	-	-	-	---	---	---	---	---	---	---
Pk00918	Pk00918_txpt1	62	---	---	---	---	---	-	-	-	-	---	Y	---	---	---	---	---
Pk00918	Pk00918_txpt2	35	---	---	---	---	---	-	-	-	-	---	---	---	---	---	---	---
Pk00919	Pk00919_txpt1	304	---	---	---	---	---	-	-	-	-	---	---	---	---	---	---	---
Pk00920	Pk00920_txpt1	159	---	---	---	---	---	-	-	-	-	---	---	---	---	---	---	---
Pk00920	Pk00920_txpt2	195	---	---	---	---	---	-	-	-	-	---	---	---	---	---	---	---
Pk00920	Pk00920_txpt3	82	---	---	---	---	---	-	-	-	-	---	---	---	---	---	---	---
Pk00921	Pk00921_txpt1	54	---	---	---	---	---	-	-	-	-	---	---	---	---	---	---	---
Pk00922	Pk00922_txpt1	49	---	---	---	---	---	-	-	-	-	---	---	---	---	---	---	---
Pk00923	Pk00923_txpt1	98	---	---	---	---	---	-	-	-	-	---	---	---	---	---	---	---
Pk00924	Pk00924_txpt1	60	---	---	---	---	---	-	-	-	-	Y	---	Y	---	---	---	---
Pk00925	Pk00925_txpt1	159	gi|358341898|dbj|GAA49477.1| serine/threonine kinase 38, partial [Clonorchis sinensis]	IPR000719: Protein kinase, catalytic domain; IPR000961: AGC-kinase, C-terminal; IPR011009: Protein kinase-like domain; IPR017442: Serine/threonine-protein kinase-like domain; IPR017892: Protein kinase, C-terminal;	GO:0004672: protein kinase activity; GO:0004674: protein serine/threonine kinase activity; GO:0005524: ATP binding; GO:0016772: transferase activity, transferring phosphorus-containing groups;	GO:0006468: protein phosphorylation;	---	2.7.11.1	K08286 K08790	-	-	---	---	---	---	---	---	---
Pk00926	Pk00926_txpt1	73	gi|358341898|dbj|GAA49477.1| serine/threonine kinase 38, partial [Clonorchis sinensis]	IPR000719: Protein kinase, catalytic domain; IPR008271: Serine/threonine-protein kinase, active site; IPR011009: Protein kinase-like domain; IPR017442: Serine/threonine-protein kinase-like domain;	GO:0004672: protein kinase activity; GO:0004674: protein serine/threonine kinase activity; GO:0005524: ATP binding; GO:0016772: transferase activity, transferring phosphorus-containing groups;	GO:0006468: protein phosphorylation;	---	2.7.11.1	K08286 K08790	-	-	---	---	---	---	---	---	---
Pk00926	Pk00926_txpt2	318	gi|353230890|emb|CCD77307.1| serine/threonine kinase [Schistosoma mansoni]	---	---	---	---	2.7.11.1	K08790	-	-	---	---	---	---	---	---	---
Pk00927	Pk00927_txpt1	180	---	---	---	---	---	-	-	-	-	---	---	---	---	---	---	---
Pk00928	Pk00928_txpt1	79	---	---	---	---	---	-	-	-	-	Y	---	Y	---	---	---	---
Pk00928	Pk00928_txpt2	110	---	---	---	---	---	-	-	-	-	---	---	---	---	---	---	---
Pk00928	Pk00928_txpt3	100	---	---	---	---	---	-	-	-	-	---	---	---	---	---	---	---
Pk00929	Pk00929_txpt1	125	---	---	---	---	---	-	-	-	-	---	---	---	---	---	---	---
Pk00930	Pk00930_txpt1	99	gi|358252995|dbj|GAA51250.1| coiled-coil alpha-helical rod protein 1 [Clonorchis sinensis]	---	---	---	---	-	-	-	-	---	---	---	---	---	---	---
Pk00931	Pk00931_txpt1	77	---	---	---	---	---	-	-	-	-	---	---	---	---	---	---	---
Pk00931	Pk00931_txpt2	94	gi|256086902|ref|XP_002579623.1| tripartite motif protein trim9 [Schistosoma mansoni]	IPR000315: Zinc finger, B-box;	GO:0008270: zinc ion binding;	---	GO:0005622: intracellular;	-	K10649	-	-	---	---	---	---	---	---	---
Pk00931	Pk00931_txpt3	142	gi|353228745|emb|CCD74916.1| putative tripartite motif protein trim9 [Schistosoma mansoni]	---	---	---	---	-	K10649	-	-	---	---	---	---	---	---	---
Pk00931	Pk00931_txpt4	39	---	---	---	---	---	-	-	-	-	---	---	---	---	---	---	---
Pk00932	Pk00932_txpt1	91	gi|358333794|dbj|GAA52271.1| E3 ubiquitin-protein ligase TRIM9 [Clonorchis sinensis]	IPR003877: SPla/RYanodine receptor SPRY; IPR008985: Concanavalin A-like lectin/glucanase;	GO:0005515: protein binding;	---	---	2.4.1.1	K00688 K10649	ko00500 ko04910	M00565	---	---	---	---	---	---	---
Pk00932	Pk00932_txpt2	181	gi|358333794|dbj|GAA52271.1| E3 ubiquitin-protein ligase TRIM9 [Clonorchis sinensis]	IPR003961: Fibronectin, type III; IPR008957: Fibronectin type III domain; IPR013783: Immunoglobulin-like fold;	GO:0005515: protein binding;	---	---	-	K10649	-	-	---	---	---	---	---	---	---
Pk00932	Pk00932_txpt3	142	gi|358333794|dbj|GAA52271.1| E3 ubiquitin-protein ligase TRIM9 [Clonorchis sinensis]	IPR001870: B302/SPRY domain; IPR003877: SPla/RYanodine receptor SPRY; IPR008985: Concanavalin A-like lectin/glucanase;	GO:0005515: protein binding;	---	---	2.4.1.1	K00688 K10649	ko00500 ko04910	M00565	---	---	---	---	---	---	---
Pk00933	Pk00933_txpt1	178	gi|358252995|dbj|GAA51250.1| coiled-coil alpha-helical rod protein 1 [Clonorchis sinensis]	IPR009800: Alpha helical coiled-coil rod;	---	GO:0030154: cell differentiation;	GO:0005634: nucleus; GO:0005737: cytoplasm;	-	K16760	-	-	---	---	---	---	---	---	---
Pk00933	Pk00933_txpt2	118	gi|358252995|dbj|GAA51250.1| coiled-coil alpha-helical rod protein 1 [Clonorchis sinensis]	---	---	---	---	-	-	-	-	---	---	---	---	---	---	---
Pk00934	Pk00934_txpt1	317	gi|358336775|dbj|GAA55222.1| isoleucyl-tRNA synthetase [Clonorchis sinensis]	IPR002300: Aminoacyl-tRNA synthetase, class Ia; IPR002301: Isoleucyl-tRNA synthetase; IPR009008: Valyl/Leucyl/Isoleucyl-tRNA synthetase, class Ia, editing domain; IPR014729: Rossmann-like alpha/beta/alpha sandwich fold; IPR023585: Isoleucyl-tRNA synthetase, type 1;	GO:0000166: nucleotide binding; GO:0004812: aminoacyl-tRNA ligase activity; GO:0004822: isoleucine-tRNA ligase activity; GO:0005524: ATP binding;	GO:0006412: translation; GO:0006418: tRNA aminoacylation for protein translation; GO:0006428: isoleucyl-tRNA aminoacylation;	GO:0005737: cytoplasm;	6.1.1.5	K01870	ko00970	M00359 M00360	---	---	---	---	---	---	---
Pk00934	Pk00934_txpt2	124	gi|345329562|ref|XP_001511676.2| PREDICTED: isoleucyl-tRNA synthetase, mitochondrial-like [Ornithorhynchus anatinus]	IPR002300: Aminoacyl-tRNA synthetase, class Ia; IPR009008: Valyl/Leucyl/Isoleucyl-tRNA synthetase, class Ia, editing domain; IPR014729: Rossmann-like alpha/beta/alpha sandwich fold; IPR023585: Isoleucyl-tRNA synthetase, type 1;	GO:0000166: nucleotide binding; GO:0004812: aminoacyl-tRNA ligase activity; GO:0004822: isoleucine-tRNA ligase activity; GO:0005524: ATP binding;	GO:0006412: translation; GO:0006418: tRNA aminoacylation for protein translation;	GO:0005737: cytoplasm;	6.1.1.5	K01870	ko00970	M00359 M00360	---	---	---	---	---	---	---
Pk00935	Pk00935_txpt1	142	gi|350646419|emb|CCD58916.1| isoleucine--tRNA ligase [Schistosoma mansoni]	IPR001412: Aminoacyl-tRNA synthetase, class I, conserved site; IPR002300: Aminoacyl-tRNA synthetase, class Ia; IPR014729: Rossmann-like alpha/beta/alpha sandwich fold; IPR023585: Isoleucyl-tRNA synthetase, type 1;	GO:0000166: nucleotide binding; GO:0004812: aminoacyl-tRNA ligase activity; GO:0004822: isoleucine-tRNA ligase activity; GO:0005524: ATP binding;	GO:0006412: translation; GO:0006418: tRNA aminoacylation for protein translation;	GO:0005737: cytoplasm;	6.1.1.5	K01870	ko00970	M00359 M00360	---	---	---	---	---	---	---
Pk00936	Pk00936_txpt1	146	gi|358336775|dbj|GAA55222.1| isoleucyl-tRNA synthetase [Clonorchis sinensis]	---	---	---	---	-	-	-	-	---	---	---	---	---	---	---
Pk00937	Pk00937_txpt1	169	gi|358337735|dbj|GAA56074.1| hypothetical protein CLF_109828 [Clonorchis sinensis]	---	---	---	---	-	-	-	-	---	---	---	---	---	---	---
Pk00938	Pk00938_txpt1	90	---	---	---	---	---	-	-	-	-	---	---	---	---	---	---	---
Pk00939	Pk00939_txpt1	46	---	---	---	---	---	-	-	-	-	---	---	---	---	---	---	---
Pk00939	Pk00939_txpt2	61	---	---	---	---	---	-	-	-	-	---	---	---	---	---	---	---
Pk00940	Pk00940_txpt1	109	gi|76162614|gb|AAX30556.2| SJCHGC05010 protein [Schistosoma japonicum]	---	---	---	---	-	-	-	-	---	---	---	---	---	---	---
Pk00941	Pk00941_txpt1	72	---	---	---	---	---	-	-	-	-	---	---	---	---	---	---	---
Pk00942	Pk00942_txpt1	58	---	---	---	---	---	-	-	-	-	---	---	---	---	---	---	---
Pk00942	Pk00942_txpt2	48	---	---	---	---	---	-	-	-	-	---	---	---	---	---	---	---
Pk00942	Pk00942_txpt3	57	---	---	---	---	---	-	-	-	-	---	---	---	---	---	---	---
Pk00942	Pk00942_txpt4	48	---	---	---	---	---	-	-	-	-	---	---	---	---	---	---	---
Pk00943	Pk00943_txpt1	47	---	---	---	---	---	-	-	-	-	---	Y	---	---	---	---	---
Pk00944	Pk00944_txpt1	70	---	---	---	---	---	-	-	-	-	Y	---	Y	---	---	---	---
Pk00944	Pk00944_txpt2	135	---	---	---	---	---	-	-	-	-	---	---	---	---	---	---	---
Pk00945	Pk00945_txpt1	51	---	---	---	---	---	-	-	-	-	---	---	---	---	---	---	---
Pk00945	Pk00945_txpt2	89	gi|358339499|dbj|GAA47552.1| alpha-1 6-mannosyl-glycoprotein beta-1 2-N-acetylglucosaminyltransferase [Clonorchis sinensis]	IPR007754: N-acetylglucosaminyltransferase II;	GO:0008455: alpha-1,6-mannosylglycoprotein 2-beta-N-acetylglucosaminyltransferase activity;	GO:0009312: oligosaccharide biosynthetic process;	GO:0005795: Golgi stack; GO:0016021: integral to membrane;	2.4.1.143	K00736	ko00510 ko00513	M00075	---	---	---	---	---	---	---
Pk00946	Pk00946_txpt1	71	gi|256087614|ref|XP_002579961.1| beta-12-n-acetylglucosaminyltransferase II [Schistosoma mansoni]	IPR007754: N-acetylglucosaminyltransferase II;	GO:0008455: alpha-1,6-mannosylglycoprotein 2-beta-N-acetylglucosaminyltransferase activity;	GO:0009312: oligosaccharide biosynthetic process;	GO:0005795: Golgi stack; GO:0016021: integral to membrane;	2.4.1.143	K00736	ko00510 ko00513	M00075	---	---	---	---	---	---	---
Pk00947	Pk00947_txpt1	158	gi|358255295|dbj|GAA57008.1| FAD-dependent oxidoreductase domain-containing protein 1, partial [Clonorchis sinensis]	IPR006076: FAD dependent oxidoreductase;	GO:0016491: oxidoreductase activity;	---	---	1.5.3.1	K00301	ko00260	-	---	---	---	---	---	---	---
Pk00947	Pk00947_txpt2	177	gi|358255295|dbj|GAA57008.1| FAD-dependent oxidoreductase domain-containing protein 1, partial [Clonorchis sinensis]	IPR006076: FAD dependent oxidoreductase;	GO:0016491: oxidoreductase activity;	---	---	1.5.3.1	K00301 K00303	ko00260	-	---	---	---	---	---	---	---
Pk00948	Pk00948_txpt1	54	gi|358255295|dbj|GAA57008.1| FAD-dependent oxidoreductase domain-containing protein 1, partial [Clonorchis sinensis]	---	---	---	---	-	-	-	-	---	Y	---	---	---	---	---
Pk00949	Pk00949_txpt1	112	gi|358255295|dbj|GAA57008.1| FAD-dependent oxidoreductase domain-containing protein 1, partial [Clonorchis sinensis]	IPR006076: FAD dependent oxidoreductase;	GO:0016491: oxidoreductase activity;	---	---	1.5.3.1 1.5.3.7	K00301 K00303 K00306 K02846	ko00260 ko00310 ko04146	-	---	---	---	---	---	---	---
Pk00949	Pk00949_txpt2	55	gi|358255295|dbj|GAA57008.1| FAD-dependent oxidoreductase domain-containing protein 1, partial [Clonorchis sinensis]	---	---	---	---	-	-	-	-	---	---	---	---	---	---	---
Pk00950	Pk00950_txpt1	141	---	---	---	---	---	-	-	-	-	---	---	---	---	---	---	---
Pk00950	Pk00950_txpt2	173	gi|358339710|dbj|GAA47716.1| protein hu-li tai shao [Clonorchis sinensis]	---	---	---	---	-	-	-	-	---	---	---	---	---	---	---
Pk00950	Pk00950_txpt3	187	gi|358339710|dbj|GAA47716.1| protein hu-li tai shao [Clonorchis sinensis]	---	---	---	---	-	-	-	-	---	---	---	2	12	---	---
Pk00950	Pk00950_txpt4	154	gi|56756246|gb|AAW26298.1| SJCHGC02470 protein [Schistosoma japonicum]	---	---	---	---	-	-	-	-	---	---	---	---	---	---	---
Pk00950	Pk00950_txpt5	91	gi|358339710|dbj|GAA47716.1| protein hu-li tai shao [Clonorchis sinensis]	---	---	---	---	-	-	-	-	---	---	---	---	---	---	---
Pk00951	Pk00951_txpt1	54	---	---	---	---	---	-	-	-	-	---	---	---	---	---	---	---
Pk00952	Pk00952_txpt1	169	gi|358335428|dbj|GAA53952.1| B-cell receptor-associated protein 31 [Clonorchis sinensis]	IPR008417: B-cell receptor-associated 31-like;	---	GO:0006886: intracellular protein transport;	GO:0005783: endoplasmic reticulum; GO:0016021: integral to membrane;	-	K14009	ko04141	-	---	Y	---	---	---	---	---
Pk00952	Pk00952_txpt2	160	gi|358335428|dbj|GAA53952.1| B-cell receptor-associated protein 31 [Clonorchis sinensis]	IPR008417: B-cell receptor-associated 31-like;	---	GO:0006886: intracellular protein transport;	GO:0005783: endoplasmic reticulum; GO:0016021: integral to membrane;	-	K14009	ko04141	-	---	Y	---	---	---	---	---
Pk00952	Pk00952_txpt3	41	---	---	---	---	---	-	-	-	-	---	---	---	---	---	---	---
Pk00952	Pk00952_txpt4	160	gi|358335428|dbj|GAA53952.1| B-cell receptor-associated protein 31 [Clonorchis sinensis]	IPR008417: B-cell receptor-associated 31-like;	---	GO:0006886: intracellular protein transport;	GO:0005783: endoplasmic reticulum; GO:0016021: integral to membrane;	-	K14009	ko04141	-	---	Y	---	---	---	---	---
Pk00952	Pk00952_txpt5	233	gi|358335428|dbj|GAA53952.1| B-cell receptor-associated protein 31 [Clonorchis sinensis]	IPR008417: B-cell receptor-associated 31-like;	---	GO:0006886: intracellular protein transport;	GO:0005783: endoplasmic reticulum; GO:0016021: integral to membrane;	-	K14009	ko04141	-	---	Y	---	7	51	---	---
Pk00952	Pk00952_txpt6	51	gi|358335428|dbj|GAA53952.1| B-cell receptor-associated protein 31 [Clonorchis sinensis]	---	---	---	---	-	K14009	ko04141	-	---	---	---	---	---	---	---
Pk00953	Pk00953_txpt1	317	gi|358339710|dbj|GAA47716.1| protein hu-li tai shao [Clonorchis sinensis]	IPR001303: Class II aldolase/adducin, N-terminal;	GO:0046872: metal ion binding;	---	---	4.1.2.17 5.1.3.15	K01628 K01792 K10622	ko00010 ko00051 ko00362 ko00622 ko01220	M00539	---	---	---	13	83	---	---
Pk00953	Pk00953_txpt2	317	gi|358339710|dbj|GAA47716.1| protein hu-li tai shao [Clonorchis sinensis]	IPR001303: Class II aldolase/adducin, N-terminal;	GO:0046872: metal ion binding;	---	---	4.1.2.17 5.1.3.15	K01628 K01792 K10622	ko00010 ko00051 ko00362 ko00622 ko01220	M00539	---	---	---	13	83	---	---
Pk00953	Pk00953_txpt3	317	gi|358339710|dbj|GAA47716.1| protein hu-li tai shao [Clonorchis sinensis]	IPR001303: Class II aldolase/adducin, N-terminal;	GO:0046872: metal ion binding;	---	---	4.1.2.17 5.1.3.15	K01628 K01792 K10622	ko00010 ko00051 ko00362 ko00622 ko01220	M00539	---	---	---	13	83	---	---
Pk00953	Pk00953_txpt4	317	gi|358339710|dbj|GAA47716.1| protein hu-li tai shao [Clonorchis sinensis]	IPR001303: Class II aldolase/adducin, N-terminal;	GO:0046872: metal ion binding;	---	---	4.1.2.17 5.1.3.15	K01628 K01792 K10622	ko00010 ko00051 ko00362 ko00622 ko01220	M00539	---	---	---	13	83	---	---
Pk00954	Pk00954_txpt1	207	---	---	---	---	---	-	-	-	-	---	---	---	---	---	---	---
Pk00954	Pk00954_txpt2	100	---	---	---	---	---	-	-	-	-	---	---	---	---	---	---	---
Pk00955	Pk00955_txpt1	48	---	---	---	---	---	-	-	-	-	---	---	---	---	---	---	---
Pk00956	Pk00956_txpt1	44	---	---	---	---	---	-	-	-	-	---	---	---	---	---	---	---
Pk00957	Pk00957_txpt1	133	---	---	---	---	---	-	-	-	-	---	---	---	---	---	---	---
Pk00957	Pk00957_txpt2	95	---	---	---	---	---	-	-	-	-	---	---	---	---	---	---	---
Pk00957	Pk00957_txpt3	32	---	---	---	---	---	-	-	-	-	---	---	---	---	---	---	---
Pk00958	Pk00958_txpt1	125	gi|353231067|emb|CCD77485.1| putative titin [Schistosoma mansoni]	IPR007110: Immunoglobulin-like; IPR013783: Immunoglobulin-like fold;	GO:0005515: protein binding;	---	---	2.7.11.1	K17531	-	-	---	---	---	---	---	---	---
Pk00959	Pk00959_txpt1	147	---	---	---	---	---	-	-	-	-	---	---	---	---	---	---	---
Pk00960	Pk00960_txpt1	40	---	---	---	---	---	-	-	-	-	---	---	---	---	---	---	---
Pk00961	Pk00961_txpt1	66	---	---	---	---	---	-	-	-	-	---	---	---	---	---	---	---
Pk00961	Pk00961_txpt2	88	---	---	---	---	---	-	-	-	-	---	---	---	---	---	---	---
Pk00961	Pk00961_txpt3	154	gi|358335712|dbj|GAA54346.1| muscle M-line assembly protein unc-89 [Clonorchis sinensis]	IPR003598: Immunoglobulin subtype 2; IPR003599: Immunoglobulin subtype; IPR007110: Immunoglobulin-like; IPR013098: Immunoglobulin I-set; IPR013783: Immunoglobulin-like fold;	GO:0005515: protein binding;	---	---	2.7.10.1 2.7.11.1 2.7.11.18	K00907 K05127 K06491 K08809 K12567 K17341 K17531	ko04020 ko04270 ko04510 ko04514 ko04810 ko04971 ko05020 ko05410 ko05414	-	---	---	---	---	---	---	---
Pk00961	Pk00961_txpt4	154	gi|358335712|dbj|GAA54346.1| muscle M-line assembly protein unc-89 [Clonorchis sinensis]	IPR003598: Immunoglobulin subtype 2; IPR003599: Immunoglobulin subtype; IPR007110: Immunoglobulin-like; IPR013098: Immunoglobulin I-set; IPR013783: Immunoglobulin-like fold;	GO:0005515: protein binding;	---	---	2.7.10.1 2.7.11.1 2.7.11.18	K00907 K05127 K06491 K08809 K12567 K17341 K17531	ko04020 ko04270 ko04510 ko04514 ko04810 ko04971 ko05020 ko05410 ko05414	-	---	---	---	---	---	---	---
Pk00962	Pk00962_txpt1	77	---	---	---	---	---	-	-	-	-	---	---	---	---	---	---	---
Pk00963	Pk00963_txpt1	148	gi|560117134|emb|CDJ98236.1| RNA-directed DNA polymerase (reverse transcriptase) domain containing protein [Haemonchus contortus] gi|67625690|tpe|CAJ00230.1| TPA: gag-pol polyprotein [Schistosoma mansoni]	---	---	---	---	-	-	-	-	Y	---	Y	---	---	---	---
Pk00963	Pk00963_txpt2	149	gi|358338522|dbj|GAA56921.1| hypothetical protein CLF_111832 [Clonorchis sinensis]	IPR001584: Integrase, catalytic core; IPR012337: Ribonuclease H-like;	GO:0003676: nucleic acid binding; GO:0003677: DNA binding;	GO:0015074: DNA integration;	---	4.1.1.15	K01580 K07497 K12375 K14297 K14772 K16502	ko00250 ko00410 ko00430 ko00650 ko03013 ko04727 ko04940 ko05164	M00027 M00427	---	---	---	---	---	---	---
Pk00964	Pk00964_txpt1	45	---	---	---	---	---	-	-	-	-	---	---	---	---	---	---	---
Pk00964	Pk00964_txpt2	54	---	---	---	---	---	-	-	-	-	---	---	---	---	---	---	---
Pk00964	Pk00964_txpt3	61	---	---	---	---	---	-	-	-	-	---	---	---	---	---	---	---
Pk00964	Pk00964_txpt4	61	---	---	---	---	---	-	-	-	-	---	---	---	---	---	---	---
Pk00964	Pk00964_txpt5	54	---	---	---	---	---	-	-	-	-	---	---	---	---	---	---	---
Pk00965	Pk00965_txpt1	83	---	---	---	---	---	-	-	-	-	---	---	---	---	---	---	---
Pk00966	Pk00966_txpt1	49	---	---	---	---	---	-	-	-	-	---	---	---	---	---	---	---
Pk00966	Pk00966_txpt2	55	---	---	---	---	---	-	-	-	-	---	---	---	---	---	---	---
Pk00967	Pk00967_txpt1	72	---	---	---	---	---	-	-	-	-	---	---	---	---	---	---	---
Pk00968	Pk00968_txpt1	118	gi|256053303|ref|XP_002570137.1| hypothetical protein [Schistosoma mansoni]	---	---	---	---	-	-	-	-	---	---	---	---	---	---	---
Pk00969	Pk00969_txpt1	325	---	---	---	---	---	-	-	-	-	---	---	---	---	---	---	---
Pk00969	Pk00969_txpt2	111	---	---	---	---	---	-	-	-	-	---	---	---	---	---	---	---
Pk00969	Pk00969_txpt3	59	---	---	---	---	---	-	-	-	-	---	---	---	---	---	---	---
Pk00969	Pk00969_txpt4	164	---	---	---	---	---	-	K15198	-	-	---	---	---	---	---	---	---
Pk00970	Pk00970_txpt1	97	gi|358338747|dbj|GAA57283.1| zinc finger CCCH domain-containing protein 10 [Clonorchis sinensis]	IPR000571: Zinc finger, CCCH-type;	GO:0003676: nucleic acid binding; GO:0008270: zinc ion binding;	---	---	-	K14943	-	-	---	---	---	---	---	---	---
Pk00970	Pk00970_txpt2	91	---	---	---	---	---	-	-	-	-	---	---	---	---	---	---	---
Pk00971	Pk00971_txpt1	133	---	---	---	---	---	-	-	-	-	---	---	---	---	---	---	---
Pk00971	Pk00971_txpt2	283	---	---	---	---	---	-	-	-	-	---	---	---	---	---	---	---
Pk00971	Pk00971_txpt3	91	---	---	---	---	---	-	-	-	-	---	---	---	---	---	---	---
Pk00972	Pk00972_txpt1	105	gi|358338747|dbj|GAA57283.1| zinc finger CCCH domain-containing protein 10 [Clonorchis sinensis]	---	---	---	---	-	-	-	-	---	---	---	---	---	---	---
Pk00973	Pk00973_txpt1	76	gi|358338747|dbj|GAA57283.1| zinc finger CCCH domain-containing protein 10 [Clonorchis sinensis]	---	---	---	---	-	-	-	-	---	---	---	---	---	---	---
Pk00973	Pk00973_txpt2	116	gi|358338747|dbj|GAA57283.1| zinc finger CCCH domain-containing protein 10 [Clonorchis sinensis]	---	---	---	---	-	-	-	-	---	---	---	---	---	---	---
Pk00973	Pk00973_txpt3	79	gi|358338747|dbj|GAA57283.1| zinc finger CCCH domain-containing protein 10 [Clonorchis sinensis]	---	---	---	---	-	-	-	-	---	---	---	---	---	---	---
Pk00973	Pk00973_txpt4	115	gi|358338747|dbj|GAA57283.1| zinc finger CCCH domain-containing protein 10 [Clonorchis sinensis]	---	---	---	---	-	-	-	-	---	---	---	---	---	---	---
Pk00973	Pk00973_txpt5	121	gi|358338747|dbj|GAA57283.1| zinc finger CCCH domain-containing protein 10 [Clonorchis sinensis]	---	---	---	---	-	-	-	-	---	---	---	---	---	---	---
Pk00973	Pk00973_txpt6	201	---	---	---	---	---	-	-	-	-	---	---	---	---	---	---	---
Pk00973	Pk00973_txpt7	103	gi|358338747|dbj|GAA57283.1| zinc finger CCCH domain-containing protein 10 [Clonorchis sinensis]	---	---	---	---	-	-	-	-	---	---	---	---	---	---	---
Pk00974	Pk00974_txpt1	40	---	---	---	---	---	-	-	-	-	---	---	---	---	---	---	---
Pk00974	Pk00974_txpt2	40	---	---	---	---	---	-	-	-	-	---	---	---	---	---	---	---
Pk00975	Pk00975_txpt1	160	---	---	---	---	---	-	-	-	-	---	Y	---	---	---	---	---
Pk00975	Pk00975_txpt2	133	gi|358332947|dbj|GAA51528.1| hypothetical protein CLF_106340 [Clonorchis sinensis]	---	---	---	---	-	-	-	-	---	---	---	---	---	---	---
Pk00975	Pk00975_txpt3	98	gi|256082543|ref|XP_002577514.1| hypothetical protein [Schistosoma mansoni]	IPR018544: Protein of unknown function DUF2003;	---	---	---	-	-	-	-	---	---	---	---	---	---	---
Pk00976	Pk00976_txpt1	150	---	IPR018544: Protein of unknown function DUF2003;	---	---	---	-	-	-	-	---	---	---	---	---	---	---
Pk00976	Pk00976_txpt2	56	gi|358332947|dbj|GAA51528.1| hypothetical protein CLF_106340 [Clonorchis sinensis]	---	---	---	---	-	-	-	-	---	---	---	---	---	---	---
Pk00976	Pk00976_txpt3	142	gi|256082543|ref|XP_002577514.1| hypothetical protein [Schistosoma mansoni]	IPR018544: Protein of unknown function DUF2003;	---	---	---	-	-	-	-	---	---	---	---	---	---	---
Pk00976	Pk00976_txpt4	77	---	---	---	---	---	-	-	-	-	---	---	---	---	---	---	---
Pk00976	Pk00976_txpt5	126	---	---	---	---	---	-	-	-	-	---	---	---	---	---	---	---
Pk00977	Pk00977_txpt1	52	---	---	---	---	---	-	-	-	-	---	---	---	---	---	---	---
Pk00978	Pk00978_txpt1	304	gi|358339518|dbj|GAA29438.2| DNA excision repair protein ERCC-6-like, partial [Clonorchis sinensis]	IPR001650: Helicase, C-terminal;	GO:0003676: nucleic acid binding; GO:0004386: helicase activity; GO:0005524: ATP binding;	---	---	-	K10841	ko03420	-	---	---	---	---	---	---	---
Pk00978	Pk00978_txpt2	175	---	---	---	---	---	-	-	-	-	---	---	---	---	---	---	---
Pk00979	Pk00979_txpt1	187	gi|358339518|dbj|GAA29438.2| DNA excision repair protein ERCC-6-like, partial [Clonorchis sinensis]	IPR000330: SNF2-related;	GO:0003677: DNA binding; GO:0005524: ATP binding;	---	---	-	K10841 K10875 K10877 K15192	ko03420 ko03440	-	---	---	---	---	---	---	---
Pk00980	Pk00980_txpt1	84	gi|358342242|dbj|GAA49750.1| tyrosine-protein kinase SYK [Clonorchis sinensis]	---	---	---	---	-	-	-	-	---	---	---	---	---	---	---
Pk00980	Pk00980_txpt2	181	gi|353233365|emb|CCD80720.1| putative tyrosine-protein kinase zap-70 [Schistosoma mansoni]	IPR000980: SH2 motif;	GO:0005515: protein binding;	---	---	2.7.10.2 3.1.3.48	K05703 K05705 K05728 K05854 K05855 K05856 K07293 K07360 K08892 K08894 K17512	ko04013 ko04062 ko04064 ko04151 ko04360 ko04380 ko04510 ko04520 ko04530 ko04630 ko04650 ko04660 ko04662 ko04664 ko04666 ko04670 ko04722 ko04725 ko04730 ko04920 ko05020 ko05120 ko05130 ko05152 ko05162 ko05166 ko05168 ko05169 ko05203 ko05205 ko05211 ko05220 ko05340 ko05416	-	---	---	---	---	---	---	---
Pk00981	Pk00981_txpt1	38	gi|353233364|emb|CCD80719.1| tyrosine kinase [Schistosoma mansoni]	IPR001245: Serine-threonine/tyrosine-protein kinase;	GO:0004672: protein kinase activity;	GO:0006468: protein phosphorylation;	---	2.7.10.2	K05855	ko04064 ko04151 ko04380 ko04650 ko04662 ko04664 ko04666 ko05152 ko05169 ko05203	-	---	---	---	---	---	---	---
Pk00981	Pk00981_txpt2	179	gi|358342242|dbj|GAA49750.1| tyrosine-protein kinase SYK [Clonorchis sinensis]	---	---	---	---	2.7.10.2	K05855	ko04064 ko04151 ko04380 ko04650 ko04662 ko04664 ko04666 ko05152 ko05169 ko05203	-	---	---	---	---	---	---	---
Pk00981	Pk00981_txpt3	114	gi|353233364|emb|CCD80719.1| tyrosine kinase [Schistosoma mansoni]	IPR000719: Protein kinase, catalytic domain; IPR001245: Serine-threonine/tyrosine-protein kinase; IPR011009: Protein kinase-like domain; IPR017441: Protein kinase, ATP binding site;	GO:0004672: protein kinase activity; GO:0005524: ATP binding; GO:0016772: transferase activity, transferring phosphorus-containing groups;	GO:0006468: protein phosphorylation;	---	2.7.10.1 2.7.10.2 2.7.11.1	K05103 K05107 K05118 K05119 K05725 K05855 K05871 K07360 K07527 K08252 K08886 K08888 K08889 K08897 K17512	ko04012 ko04020 ko04062 ko04064 ko04151 ko04360 ko04370 ko04380 ko04510 ko04650 ko04660 ko04662 ko04664 ko04666 ko04670 ko04722 ko04810 ko04912 ko05100 ko05146 ko05152 ko05161 ko05169 ko05200 ko05202 ko05203 ko05205 ko05222 ko05223 ko05340	-	---	---	---	---	---	---	---
Pk00982	Pk00982_txpt1	222	gi|358342242|dbj|GAA49750.1| tyrosine-protein kinase SYK [Clonorchis sinensis]	IPR000719: Protein kinase, catalytic domain; IPR001245: Serine-threonine/tyrosine-protein kinase; IPR002290: Serine/threonine-protein kinase domain; IPR008266: Tyrosine-protein kinase, active site; IPR011009: Protein kinase-like domain; IPR020635: Tyrosine-protein kinase, catalytic domain;	GO:0004672: protein kinase activity; GO:0004674: protein serine/threonine kinase activity; GO:0004713: protein tyrosine kinase activity; GO:0005524: ATP binding; GO:0016772: transferase activity, transferring phosphorus-containing groups;	GO:0006468: protein phosphorylation;	---	2.7.10.1 2.7.10.2 2.7.11.1	K05103 K05855 K06619 K07360 K08886 K08892 K17512	ko04012 ko04064 ko04110 ko04151 ko04360 ko04380 ko04650 ko04660 ko04662 ko04664 ko04666 ko04722 ko05130 ko05131 ko05152 ko05169 ko05200 ko05203 ko05206 ko05220 ko05340 ko05416	-	---	---	---	---	---	---	---
Pk00983	Pk00983_txpt1	136	gi|358338831|dbj|GAA27677.2| ADP-ribosylation factor GTPase-activating protein 1 [Clonorchis sinensis]	---	---	---	---	-	K12492	ko04144	-	---	---	---	---	---	---	---
Pk00983	Pk00983_txpt2	129	gi|358338831|dbj|GAA27677.2| ADP-ribosylation factor GTPase-activating protein 1 [Clonorchis sinensis]	IPR001164: Arf GTPase activating protein;	GO:0008060: ARF GTPase activator activity; GO:0008270: zinc ion binding;	GO:0032312: regulation of ARF GTPase activity;	---	-	K12492 K12493	ko04144	-	---	---	---	---	---	---	---
Pk00983	Pk00983_txpt3	122	---	---	---	---	---	-	-	-	-	---	Y	---	---	---	---	---
Pk00983	Pk00983_txpt4	118	gi|358338831|dbj|GAA27677.2| ADP-ribosylation factor GTPase-activating protein 1 [Clonorchis sinensis]	IPR001164: Arf GTPase activating protein;	GO:0008060: ARF GTPase activator activity; GO:0008270: zinc ion binding;	GO:0032312: regulation of ARF GTPase activity;	---	-	K12492 K12493	ko04144	-	---	---	---	---	---	---	---
Pk00983	Pk00983_txpt5	160	gi|358338831|dbj|GAA27677.2| ADP-ribosylation factor GTPase-activating protein 1 [Clonorchis sinensis]	---	---	---	---	-	K12492	ko04144	-	---	---	---	---	---	---	---
Pk00983	Pk00983_txpt6	149	gi|358338831|dbj|GAA27677.2| ADP-ribosylation factor GTPase-activating protein 1 [Clonorchis sinensis]	---	---	---	---	-	K12492	ko04144	-	---	---	---	---	---	---	---
Pk00983	Pk00983_txpt7	50	---	---	---	---	---	-	-	-	-	---	Y	---	---	---	---	---
Pk00983	Pk00983_txpt8	253	---	---	---	---	---	-	-	-	-	---	---	---	---	---	---	---
Pk00983	Pk00983_txpt9	135	gi|358338831|dbj|GAA27677.2| ADP-ribosylation factor GTPase-activating protein 1 [Clonorchis sinensis]	IPR001164: Arf GTPase activating protein;	GO:0008060: ARF GTPase activator activity; GO:0008270: zinc ion binding;	GO:0032312: regulation of ARF GTPase activity;	---	-	K12492 K12493	ko04144	-	---	---	---	---	---	---	---
Pk00984	Pk00984_txpt1	77	---	---	---	---	---	-	-	-	-	---	---	---	---	---	---	---
Pk00985	Pk00985_txpt1	317	gi|226487246|emb|CAX75488.1| Glycerol-3-phosphate transporter [Schistosoma japonicum]	IPR011701: Major facilitator superfamily; IPR016196: Major facilitator superfamily domain, general substrate transporter; IPR020846: Major facilitator superfamily domain;	---	GO:0055085: transmembrane transport;	GO:0016021: integral to membrane;	-	K13783	-	-	---	Y	---	---	---	---	---
Pk00986	Pk00986_txpt1	53	---	---	---	---	---	-	-	-	-	---	---	---	---	---	---	---
Pk00987	Pk00987_txpt1	157	---	---	---	---	---	-	-	-	-	---	---	---	---	---	---	---
Pk00987	Pk00987_txpt2	94	---	---	---	---	---	-	-	-	-	---	---	---	---	---	---	---
Pk00987	Pk00987_txpt3	157	---	---	---	---	---	-	-	-	-	---	---	---	---	---	---	---
Pk00987	Pk00987_txpt4	140	---	---	---	---	---	-	-	-	-	---	---	---	---	---	---	---
Pk00987	Pk00987_txpt5	42	---	---	---	---	---	-	-	-	-	---	---	---	---	---	---	---
Pk00987	Pk00987_txpt6	210	---	---	---	---	---	-	-	-	-	---	---	---	---	---	---	---
Pk00987	Pk00987_txpt7	92	---	---	---	---	---	-	-	-	-	---	---	---	---	---	---	---
Pk00987	Pk00987_txpt8	77	---	---	---	---	---	-	-	-	-	---	---	---	---	---	---	---
Pk00988	Pk00988_txpt1	164	---	---	---	---	---	-	-	-	-	---	---	---	---	---	---	---
Pk00988	Pk00988_txpt2	126	gi|358340864|dbj|GAA48669.1| coiled-coil domain-containing protein 113 [Clonorchis sinensis]	---	---	---	---	-	-	-	-	---	---	---	---	---	---	---
Pk00988	Pk00988_txpt3	112	gi|358340864|dbj|GAA48669.1| coiled-coil domain-containing protein 113 [Clonorchis sinensis]	---	---	---	---	-	-	-	-	---	---	---	---	---	---	---
Pk00988	Pk00988_txpt4	102	gi|358340864|dbj|GAA48669.1| coiled-coil domain-containing protein 113 [Clonorchis sinensis]	---	---	---	---	-	-	-	-	---	---	---	---	---	---	---
Pk00988	Pk00988_txpt5	104	---	---	---	---	---	-	-	-	-	---	---	---	---	---	---	---
Pk00989	Pk00989_txpt1	285	gi|358332414|dbj|GAA51081.1| translation initiation factor 2 subunit 3 [Clonorchis sinensis]	IPR000795: Protein synthesis factor, GTP-binding; IPR004161: Translation elongation factor EFTu/EF1A, domain 2; IPR009000: Translation elongation/initiation factor/Ribosomal, beta-barrel; IPR009001: Translation elongation factor EF1A/initiation factor IF2gamma, C-terminal; IPR015256: Translation initiation factor 2, gamma subunit, C-terminal;	GO:0003924: GTPase activity; GO:0005525: GTP binding;	---	---	2.1.1.43	K03242 K11419	ko00310 ko03013	-	---	---	---	10	82	---	---
Pk00989	Pk00989_txpt2	167	gi|29841207|gb|AAP06220.1| similar to GenBank Accession Number AJ290961 eukaryotic translation initiation factor 2 gamma [Schistosoma japonicum]	IPR000795: Protein synthesis factor, GTP-binding;	GO:0003924: GTPase activity; GO:0005525: GTP binding;	---	---	2.1.1.43	K03242 K11419	ko00310 ko03013	-	---	---	---	2	9	---	---
Pk00989	Pk00989_txpt3	146	gi|29841207|gb|AAP06220.1| similar to GenBank Accession Number AJ290961 eukaryotic translation initiation factor 2 gamma [Schistosoma japonicum]	IPR000795: Protein synthesis factor, GTP-binding;	GO:0003924: GTPase activity; GO:0005525: GTP binding;	---	---	2.1.1.43	K03242 K11419	ko00310 ko03013	-	---	---	---	---	---	---	---
Pk00989	Pk00989_txpt4	139	gi|29841207|gb|AAP06220.1| similar to GenBank Accession Number AJ290961 eukaryotic translation initiation factor 2 gamma [Schistosoma japonicum]	IPR000795: Protein synthesis factor, GTP-binding;	GO:0003924: GTPase activity; GO:0005525: GTP binding;	---	---	2.1.1.43	K03242 K11419	ko00310 ko03013	-	---	---	---	---	---	---	---
Pk00989	Pk00989_txpt5	236	gi|358332414|dbj|GAA51081.1| translation initiation factor 2 subunit 3 [Clonorchis sinensis] gi|562879065|ref|XP_006167232.1| PREDICTED: eukaryotic translation initiation factor 2 subunit 3-like, partial [Tupaia chinensis]	IPR004161: Translation elongation factor EFTu/EF1A, domain 2; IPR009000: Translation elongation/initiation factor/Ribosomal, beta-barrel; IPR009001: Translation elongation factor EF1A/initiation factor IF2gamma, C-terminal; IPR015256: Translation initiation factor 2, gamma subunit, C-terminal;	GO:0005525: GTP binding;	---	---	2.1.1.43	K03242 K11419	ko00310 ko03013	-	---	---	---	---	---	---	---
Pk00990	Pk00990_txpt1	60	---	---	---	---	---	-	-	-	-	---	---	---	---	---	---	---
Pk00990	Pk00990_txpt2	77	---	---	---	---	---	-	-	-	-	---	---	---	---	---	---	---
Pk00990	Pk00990_txpt3	61	---	---	---	---	---	-	-	-	-	---	---	---	---	---	---	---
Pk00990	Pk00990_txpt4	179	gi|254587273|emb|CAX83693.1| Gap-Pol polyprotein [Schistosoma japonicum]	IPR001584: Integrase, catalytic core; IPR012337: Ribonuclease H-like;	GO:0003676: nucleic acid binding; GO:0003677: DNA binding;	GO:0015074: DNA integration;	---	-	K04228 K12375	ko04080 ko04962	-	---	---	---	---	---	---	---
Pk00990	Pk00990_txpt5	60	---	---	---	---	---	-	-	-	-	---	---	---	---	---	---	---
Pk00991	Pk00991_txpt1	74	---	---	---	---	---	-	-	-	-	---	---	---	---	---	---	---
Pk00992	Pk00992_txpt1	105	gi|358339279|dbj|GAA33345.2| tissue factor pathway inhibitor 2 [Clonorchis sinensis]	---	---	---	---	-	-	-	-	---	---	---	---	---	---	---
Pk00992	Pk00992_txpt2	97	gi|358339279|dbj|GAA33345.2| tissue factor pathway inhibitor 2 [Clonorchis sinensis]	IPR002223: Proteinase inhibitor I2, Kunitz metazoa;	GO:0004867: serine-type endopeptidase inhibitor activity;	---	---	-	K06238	ko04151 ko04510 ko04512 ko04974	-	---	---	---	---	---	---	---
Pk00993	Pk00993_txpt1	49	---	---	---	---	---	-	-	-	-	---	---	---	---	---	---	---
Pk00993	Pk00993_txpt2	317	gi|358335904|dbj|GAA39366.2| ATP-dependent RNA helicase DDX3X, partial [Clonorchis sinensis]	IPR000629: RNA helicase, ATP-dependent, DEAD-box, conserved site; IPR001650: Helicase, C-terminal; IPR011545: DNA/RNA helicase, DEAD/DEAH box type, N-terminal; IPR014001: DEAD-like helicase;	GO:0003676: nucleic acid binding; GO:0004386: helicase activity; GO:0005524: ATP binding; GO:0008026: ATP-dependent helicase activity;	---	---	3.6.4.13	K11594	ko04622 ko05161 ko05203	-	---	---	---	---	---	---	---
Pk00994	Pk00994_txpt1	58	---	---	---	---	---	-	-	-	-	---	---	---	---	---	---	---
Pk00995	Pk00995_txpt1	72	---	---	---	---	---	-	-	-	-	---	---	---	---	---	---	---
Pk00996	Pk00996_txpt1	195	---	---	---	---	---	-	-	-	-	---	---	---	---	---	---	---
Pk00997	Pk00997_txpt1	60	gi|358336091|dbj|GAA54651.1| UPF0661 TPR repeat-containing protein C16D10.01c [Clonorchis sinensis]	---	---	---	---	-	-	-	-	---	---	---	---	---	---	---
Pk00997	Pk00997_txpt2	75	gi|358336091|dbj|GAA54651.1| UPF0661 TPR repeat-containing protein C16D10.01c [Clonorchis sinensis]	---	---	---	---	-	-	-	-	---	---	---	---	---	---	---
Pk00997	Pk00997_txpt3	68	gi|358336091|dbj|GAA54651.1| UPF0661 TPR repeat-containing protein C16D10.01c [Clonorchis sinensis]	IPR011990: Tetratricopeptide-like helical;	GO:0005488: binding;	---	---	-	-	-	-	---	---	---	---	---	---	---
Pk00997	Pk00997_txpt4	142	gi|358336091|dbj|GAA54651.1| UPF0661 TPR repeat-containing protein C16D10.01c [Clonorchis sinensis]	IPR011990: Tetratricopeptide-like helical;	GO:0005488: binding;	---	---	-	K11121	ko00760	-	---	---	---	---	---	---	---
Pk00997	Pk00997_txpt5	60	gi|358336091|dbj|GAA54651.1| UPF0661 TPR repeat-containing protein C16D10.01c [Clonorchis sinensis]	---	---	---	---	-	-	-	-	---	---	---	---	---	---	---
Pk00998	Pk00998_txpt1	121	gi|358339701|dbj|GAA32790.2| hypothetical protein CLF_100708 [Clonorchis sinensis]	---	---	---	---	-	-	-	-	---	---	---	---	---	---	---
Pk00998	Pk00998_txpt2	121	gi|358339701|dbj|GAA32790.2| hypothetical protein CLF_100708 [Clonorchis sinensis]	---	---	---	---	-	-	-	-	---	---	---	---	---	---	---
Pk00999	Pk00999_txpt1	147	---	---	---	---	---	-	-	-	-	Y	Y	---	---	---	---	---
Pk01000	Pk01000_txpt1	51	---	---	---	---	---	-	-	-	-	---	---	---	---	---	---	---
Pk01000	Pk01000_txpt2	48	---	---	---	---	---	-	-	-	-	---	---	---	---	---	---	---
Pk01000	Pk01000_txpt3	51	---	---	---	---	---	-	-	-	-	---	---	---	---	---	---	---
[truncated: 76,676 more rows]
